# Supplementary material for: Cathode porosity is a missing key parameter to optimize lithium-sulfur battery energy density
Source: Nat Commun. 2019 Oct 10;10:4597. doi: 10.1038/s41467-019-12542-6 (PMC6787095; doi:10.1038/s41467-019-12542-6)
Supplement: Supplementary file 2 — Dataset 2, Dataset 3, Dataset s2, Dataset s5 [file 41467_2019_12542_MOESM2_ESM.xlsx]

## Sheet: Figure s5 a
	x axis	y axis 1.9 M	y axis 4.9 M	y axis 8.7 M	y axis 15.4 M
	0	0	0	0	0
	0.2	0.141848	0.123869	0.066001	0.0353261
	0.4	0.272692	0.23679	0.121443	0.0619673
	0.6	0.393415	0.343345	0.169805	0.0838251
	0.8	0.510353	0.444966	0.214967	0.101374
	1	0.622811	0.542143	0.257549	0.116632
	1.2	0.73435	0.631468	0.295528	0.129631
	1.4	0.842149	0.717439	0.329115	0.141327
	1.6	0.947864	0.79768	0.360645	0.151226
	1.8	1.05768	0.873853	0.393065	0.160562
	2	1.16623	0.945918	0.424417	0.169467
	2.2	1.27088	1.01467	0.454457	0.179771
	2.4	1.37231	1.0864	0.482261	0.192448
	2.6	1.4662	1.15817	0.51012	0.206386
	2.8	1.55734	1.22962	0.537407	0.219921
	3	1.64644	1.29776	0.564427	0.232437
	3.2	1.73324	1.36579	0.592923	0.243339
	3.4	1.81885	1.43435	0.622692	0.253129
	3.6	1.90622	1.5016	0.650458	0.262633
	3.8	1.99609	1.56853	0.677211	0.272788
	4	2.08669	1.63577	0.704831	0.284892
	4.2	2.17586	1.70192	0.732486	0.298218
	4.4	2.26399	1.76785	0.761221	0.310236
	4.6	2.34996	1.83346	0.790513	0.319435
	4.8	2.43545	1.89845	0.820045	0.329859
	5	2.5214	1.9644	0.851648	0.342913
	5.2	2.60829	2.03112	0.884186	0.355076
	5.4	2.69659	2.09836	0.916225	0.363695
	5.6	2.78574	2.16648	0.947653	0.373021
	5.8	2.87412	2.23524	0.980758	0.382449
	6	2.96336	2.30059	1.01339	0.392424
	6.2	3.04932	2.36452	1.04508	0.402679
	6.4	3.13394	2.42731	1.07616	0.413688
	6.6	3.21544	2.49068	1.10516	0.423658
	6.8	3.29677	2.55351	1.13397	0.433888
	7	3.37341	2.61952	1.16048	0.444233
	7.2	3.44855	2.68532	1.18528	0.455538
	7.4	3.52523	2.75022	1.20914	0.466233
	7.6	3.5965	2.81452	1.23275	0.477278
	7.8	3.66803	2.87557	1.25695	0.488392
	8	3.74033	2.93753	1.28019	0.49832
	8.2	3.8127	3.001	1.30193	0.508764
	8.4	3.88653	3.06377	1.32422	0.519236
	8.6	3.96334	3.12813	1.34623	0.530009
	8.8	4.04187	3.19416	1.36894	0.538165
	9	4.11751	3.26218	1.39239	0.545567
	9.2	4.19551	3.32859	1.41514	0.552819
	9.4	4.27512	3.39371	1.43875	0.561129
	9.6	4.34766	3.45914	1.4608	0.570659
	9.8	4.41343	3.52592	1.48542	0.58188
	10	4.48075	3.59357	1.51069	0.593153
	10.2	4.55289	3.65963	1.53812	0.603758
	10.4	4.63035	3.72513	1.56662	0.612005
	10.6	4.70655	3.78863	1.59421	0.619962
	10.8	4.78453	3.85292	1.61987	0.629474
	11	4.86186	3.91731	1.64615	0.639931
	11.2	4.93676	3.98169	1.67099	0.650461
	11.4	5.01233	4.04753	1.69546	0.658903
	11.6	5.09182	4.11429	1.71776	0.667505
	11.8	5.17349	4.18128	1.74008	0.676822
	12	5.25563	4.24679	1.76312	0.684943
	12.2	5.33848	4.31017	1.78619	0.692833
	12.4	5.42272	4.37157	1.80866	0.70071
	12.6	5.51146	4.43207	1.83131	0.707329
	12.8	5.59769	4.49452	1.85352	0.713823
	13	5.67994	4.55711	1.87717	0.72029
	13.2	5.76134	4.62005	1.90075	0.728791
	13.4	5.84329	4.68481	1.92462	0.736587
	13.6	5.92599	4.7516	1.94855	0.7431
	13.8	6.01049	4.81569	1.97123	0.750066
	14	6.09951	4.87516	1.99407	0.757334
	14.2	6.19219	4.9329	2.01812	0.764687
	14.4	6.28356	4.98948	2.04254	0.773423
	14.6	6.37556	5.04777	2.06661	0.781917
	14.8	6.46264	5.10476	2.09087	0.787773
	15	6.54515	5.16258	2.11574	0.79419
	15.2	6.62927	5.22025	2.13986	0.801483
	15.4	6.71303	5.27897	2.16288	0.808537
	15.6	6.79733	5.33534	2.18564	0.813615
	15.8	6.88274	5.39301	2.20839	0.818843
	16	6.9688	5.45127	2.23229	0.824302
	16.2	7.05537	5.51031	2.25605	0.830763
	16.4	7.13962	5.57047	2.2799	0.836957
	16.6	7.22318	5.63341	2.30486	0.844346
	16.8	7.30457	5.69721	2.33139	0.853214
	17	7.38296	5.76323	2.3564	0.861186
	17.2	7.46226	5.82983	2.37943	0.868417
	17.4	7.54402	5.89567	2.40261	0.874927
	17.6	7.6218	5.96289	2.42341	0.881993
	17.8	7.6993	6.03106	2.44666	0.889265
	18	7.77805	6.09922	2.46858	0.896647
	18.2	7.85468	6.16494	2.48963	0.90371
	18.4	7.93302	6.22882	2.51213	0.909053
	18.6	8.01424	6.29314	2.53589	0.912771
	18.8	8.09491	6.35647	2.56036	0.916511
	19	8.17445	6.41902	2.58457	0.921436
	19.2	8.25544	6.48118	2.60899	0.927617
	19.4	8.33582	6.54481	2.63344	0.933584
	19.6	8.41838	6.60881	2.65791	0.938234
	19.8	8.4983	6.67301	2.68279	0.944129
	20	8.57898	6.73659	2.70835	0.950099
	20.2	8.65772	6.80141	2.73451	0.955702
	20.4	8.73735	6.86595	2.76033	0.960316
	20.6	8.81644	6.92672	2.78724	0.965947
	20.8	8.89305	6.98763	2.81557	0.973907
	21	8.96899	7.05104	2.84588	0.981672
	21.2	9.04446	7.11362	2.87488	0.990099
	21.4	9.11879	7.17359	2.90299	0.999084
	21.6	9.19082	7.23414	2.93036	1.00605
	21.8	9.26188	7.29592	2.95661	1.0116
	22	9.32725	7.35869	2.98002	1.01751
	22.2	9.39177	7.42243	3.00458	1.02332
	22.4	9.45291	7.48602	3.03169	1.02969
	22.6	9.51359	7.54781	3.06162	1.03927
	22.8	9.57972	7.60616	3.08994	1.04933
	23	9.65114	7.66147	3.11688	1.05816
	23.2	9.71801	7.71537	3.14291	1.06707
	23.4	9.78864	7.76931	3.16872	1.07646
	23.6	9.86275	7.82222	3.19321	1.08506
	23.8	9.94382	7.874	3.21788	1.09333
	24	10.0258	7.92724	3.24166	1.10175
	24.2	10.1093	7.98347	3.26893	1.10978
	24.4	10.1915	8.03981	3.29556	1.11668
	24.6	10.2723	8.09317	3.32135	1.12399
	24.8	10.353	8.14375	3.34767	1.13189
	25	10.4285	8.19502	3.37426	1.14021
	25.2	10.501	8.24598	3.40256	1.14763
	25.4	10.5775	8.29821	3.43031	1.15518
	25.6	10.6574	8.35393	3.45815	1.16161
	25.8	10.7393	8.41076	3.48412	1.16833
	26	10.8215	8.46969	3.51032	1.17572
	26.2	10.9009	8.52871	3.5352	1.18336
	26.4	10.9843	8.58659	3.56335	1.19115
	26.6	11.0668	8.64056	3.59207	1.19835
	26.8	11.1475	8.69584	3.62061	1.20466
	27	11.2236	8.75505	3.64793	1.21165
	27.2	11.296	8.81284	3.67463	1.22009
	27.4	11.3707	8.86999	3.70201	1.22639
	27.6	11.4452	8.92672	3.72866	1.23318
	27.8	11.5233	8.9829	3.75432	1.23965
	28	11.6002	9.03778	3.78168	1.24545
	28.2	11.6716	9.09367	3.81128	1.25265
	28.4	11.7452	9.14863	3.84221	1.26116
	28.6	11.8214	9.20556	3.86931	1.27095
	28.8	11.8946	9.26043	3.89547	1.28186
	29	11.9658	9.31571	3.92205	1.29259
	29.2	12.0291	9.37182	3.95017	1.3024
	29.4	12.0918	9.42658	3.98184	1.31149
	29.6	12.1521	9.48044	4.01588	1.31791
	29.8	12.2141	9.53428	4.04881	1.32632
	30	12.2761	9.58747	4.07896	1.33312
	30.2	12.3338	9.64187	4.10929	1.34098
	30.4	12.3882	9.69813	4.13975	1.34779
	30.6	12.4464	9.75645	4.17246	1.35441
	30.8	12.5013	9.81075	4.20553	1.36135
	31	12.5519	9.86649	4.23631	1.37003
	31.2	12.609	9.92024	4.26685	1.3786
	31.4	12.6696	9.97217	4.29453	1.38966
	31.6	12.7314	10.0235	4.31982	1.39957
	31.8	12.7909	10.076	4.3452	1.40841
	32	12.8492	10.1303	4.36877	1.41741
	32.2	12.9024	10.1814	4.39219	1.42571
	32.4	12.9512	10.2337	4.41705	1.43445
	32.6	12.9963	10.2881	4.44266	1.44274
	32.8	13.0422	10.3413	4.4659	1.45115
	33	13.0839	10.3972	4.49031	1.45815
	33.2	13.1238	10.4533	4.5162	1.46358
	33.4	13.1634	10.5115	4.54665	1.47081
	33.6	13.2072	10.571	4.57973	1.47911
	33.8	13.2532	10.631	4.61197	1.48737
	34	13.3006	10.6899	4.64568	1.49509
	34.2	13.3438	10.7482	4.67855	1.50253
	34.4	13.3831	10.8102	4.71032	1.50981
	34.6	13.4206	10.8733	4.74221	1.51768
	34.8	13.4676	10.9373	4.77676	1.525
	35	13.5152	10.999	4.81207	1.53475
	35.2	13.5623	11.0595	4.84718	1.5448
	35.4	13.6091	11.1193	4.88175	1.55405
	35.6	13.6609	11.18	4.91702	1.56001
	35.8	13.723	11.2405	4.95189	1.56422
	36	13.792	11.3014	4.98514	1.56695
	36.2	13.8689	11.3645	5.01847	1.57117
	36.4	13.9445	11.4275	5.05046	1.57615
	36.6	14.0177	11.4884	5.08568	1.58151
	36.8	14.092	11.5467	5.12006	1.58727
	37	14.1641	11.6017	5.15117	1.59325
	37.2	14.2304	11.6576	5.18331	1.5994
	37.4	14.296	11.7135	5.21507	1.60406
	37.6	14.3615	11.7726	5.24728	1.60813
	37.8	14.429	11.8357	5.27856	1.6128
	38	14.4951	11.9018	5.30985	1.61658
	38.2	14.5569	11.9672	5.33968	1.6232
	38.4	14.611	12.0322	5.36914	1.62912
	38.6	14.6673	12.098	5.40355	1.63376
	38.8	14.7261	12.1628	5.44303	1.63794
	39	14.7873	12.2259	5.48372	1.64415
	39.2	14.8473	12.2866	5.5228	1.65014
	39.4	14.9022	12.3483	5.56186	1.65717
	39.6	14.9549	12.4092	5.59821	1.66367
	39.8	15.0032	12.4716	5.62999	1.66903
	40	15.0426	12.5323	5.66374	1.67379
	40.2	15.0844	12.5905	5.69618	1.67756
	40.4	15.1298	12.6462	5.72727	1.68276
	40.6	15.1803	12.702	5.75799	1.68944
	40.8	15.2294	12.7603	5.78984	1.69715
	41	15.2741	12.8202	5.82364	1.70574
	41.2	15.3111	12.8822	5.85948	1.7115
	41.4	15.3426	12.9458	5.89652	1.71587
	41.6	15.3709	13.0102	5.93432	1.72152
	41.8	15.4019	13.0723	5.97251	1.7287
	42	15.4322	13.1327	6.01088	1.73861
	42.2	15.4632	13.1932	6.04841	1.74892
	42.4	15.4997	13.2582	6.08522	1.75778
	42.6	15.5365	13.3243	6.11996	1.76451
	42.8	15.5769	13.392	6.15561	1.77142
	43	15.6209	13.4567	6.18939	1.77743
	43.2	15.6661	13.5182	6.22301	1.78271
	43.4	15.7036	13.5792	6.25616	1.78744
	43.6	15.7369	13.6402	6.28996	1.7927
	43.8	15.772	13.7001	6.32405	1.79638
	44	15.8141	13.762	6.3603	1.79989
	44.2	15.862	13.8244	6.39571	1.80317
	44.4	15.9119	13.8888	6.42856	1.80751
	44.6	15.9584	13.954	6.46027	1.80983
	44.8	16.003	14.021	6.49178	1.81448
	45	16.0474	14.0846	6.52484	1.82067
	45.2	16.0902	14.145	6.55896	1.82834
	45.4	16.1311	14.2046	6.58832	1.83748
	45.6	16.1818	14.2648	6.61641	1.84751
	45.8	16.2338	14.3272	6.64657	1.85759
	46	16.29	14.3921	6.67664	1.86777
	46.2	16.3525	14.4584	6.70614	1.87749
	46.4	16.4162	14.5248	6.73683	1.88844
	46.6	16.4737	14.5911	6.76914	1.89819
	46.8	16.5296	14.6588	6.80097	1.90627
	47	16.5838	14.7266	6.83097	1.91102
	47.2	16.641	14.7948	6.86256	1.91582
	47.4	16.697	14.8629	6.89349	1.91852
	47.6	16.7485	14.9285	6.92532	1.92323
	47.8	16.8036	14.9959	6.95721	1.92752
	48	16.8618	15.0658	6.99108	1.93426
	48.2	16.9302	15.1373	7.02533	1.94098
	48.4	16.9997	15.2056	7.05687	1.94802
	48.6	17.0718	15.2729	7.091	1.95426
	48.8	17.1414	15.3387	7.1262	1.96083
	49	17.2089	15.4071	7.15991	1.96722
	49.2	17.277	15.4759	7.19242	1.97325
	49.4	17.3498	15.544	7.22679	1.97918
	49.6	17.4229	15.6086	7.2611	1.98485
	49.8	17.4931	15.6702	7.2956	1.99344
	50	17.5621	15.7326	7.33023	2.00377
	50.2	17.6269	15.796	7.36067	2.01562
	50.4	17.6835	15.8588	7.38832	2.02573
	50.6	17.7441	15.9191	7.41539	2.03026
	50.8	17.8027	15.978	7.44261	2.03151
	51	17.8654	16.0379	7.46825	2.03638
	51.2	17.9226	16.0988	7.49215	2.04167
	51.4	17.9792	16.1611	7.51427	2.04788
	51.6	18.0322	16.224	7.53793	2.0547
	51.8	18.0881	16.2858	7.56369	2.06022
	52	18.1497	16.349	7.59134	2.06448
	52.2	18.2136	16.412	7.6205	2.06638
	52.4	18.2802	16.4751	7.64938	2.06788
	52.6	18.3532	16.539	7.67982	2.07285
	52.8	18.4329	16.6008	7.71014	2.07956
	53	18.5131	16.6622	7.73835	2.08596
	53.2	18.5893	16.7271	7.7672	2.09264
	53.4	18.662	16.7955	7.79949	2.097
	53.6	18.7336	16.8664	7.83198	2.10235
	53.8	18.8039	16.9387	7.86407	2.10741
	54	18.8778	17.0099	7.89696	2.11361
	54.2	18.9517	17.0802	7.93099	2.11806
	54.4	19.0249	17.1481	7.96246	2.12239
	54.6	19.0894	17.2129	7.99293	2.12816
	54.8	19.1465	17.2745	8.0237	2.13397
	55	19.2102	17.3378	8.0555	2.14113
	55.2	19.2814	17.3979	8.08629	2.14581
	55.4	19.3575	17.4587	8.1158	2.15045
	55.6	19.4319	17.5166	8.14122	2.15489
	55.8	19.5053	17.5761	8.16461	2.16129
	56	19.571	17.6344	8.18712	2.16633
	56.2	19.6396	17.6925	8.21106	2.172
	56.4	19.7041	17.7515	8.23639	2.17637
	56.6	19.7745	17.8109	8.26573	2.18224
	56.8	19.849	17.8726	8.29666	2.18786
	57	19.9226	17.9357	8.33014	2.19182
	57.2	20.0011	17.9996	8.36334	2.19651
	57.4	20.0751	18.0617	8.39642	2.2017
	57.6	20.1493	18.1228	8.43017	2.20544
	57.8	20.223	18.1863	8.46434	2.21035
	58	20.2934	18.2538	8.49849	2.21683
	58.2	20.3592	18.324	8.53174	2.22284
	58.4	20.4328	18.3918	8.56381	2.2276
	58.6	20.5135	18.4565	8.59792	2.23274
	58.8	20.5977	18.5172	8.62959	2.23803
	59	20.6795	18.5772	8.6589	2.24209
	59.2	20.7687	18.6365	8.6874	2.24579
	59.4	20.8608	18.6943	8.71823	2.24771
	59.6	20.948	18.755	8.74929	2.24969
	59.8	21.0351	18.8181	8.77766	2.25285
	60	21.1276	18.8796	8.805	2.25659
	60.2	21.2183	18.9431	8.83527	2.26181
	60.4	21.3142	19.0094	8.8669	2.26857
	60.6	21.4176	19.0763	8.90069	2.27012
	60.8	21.5216	19.1419	8.9313	2.27076
	61	21.6279	19.2111	8.9593	2.2712
	61.2	21.7298	19.2819	8.98871	2.27561
	61.4	21.825	19.3511	9.01898	2.28251
	61.6	21.9127	19.4175	9.05051	2.28862
	61.8	21.9864	19.485	9.07831	2.29302
	62	22.0539	19.5556	9.10574	2.296
	62.2	22.1192	19.6223	9.13413	2.30037
	62.4	22.1912	19.6842	9.16084	2.30507
	62.6	22.2603	19.7407	9.19294	2.31051
	62.8	22.3299	19.7965	9.22767	2.31247
	63	22.396	19.8506	9.26084	2.31648
	63.2	22.4513	19.8984	9.29318	2.32146
	63.4	22.5095	19.9449	9.32563	2.32594
	63.6	22.5657	19.9879	9.35983	2.32973
	63.8	22.6229	20.0247	9.39409	2.33108
	64	22.6841	20.0594	9.43038	2.3336
	64.2	22.7452	20.0998	9.46785	2.33518
	64.4	22.8175	20.1427	9.50284	2.33918
	64.6	22.8939	20.188	9.5395	2.34219
	64.8	22.9701	20.231	9.57724	2.3454
	65	23.0421	20.2729	9.61676	2.34707
	65.2	23.1172	20.314	9.65774	2.35195
	65.4	23.1954	20.3509	9.69579	2.35855
	65.6	23.2715	20.3869	9.73492	2.36629
	65.8	23.3359	20.4206	9.7712	2.36957
	66	23.3969	20.4544	9.80698	2.37231
	66.2	23.4557	20.4872	9.84257	2.3769
	66.4	23.5089	20.5286	9.87592	2.38583
	66.6	23.5571	20.5728	9.9112	2.39407
	66.8	23.6156	20.6187	9.95074	2.40254
	67	23.6706	20.6622	9.98719	2.40891
	67.2	23.7252	20.7019	10.0262	2.41401
	67.4	23.7817	20.743	10.0685	2.41957
	67.6	23.8512	20.7857	10.1117	2.42552
	67.8	23.9317	20.827	10.152	2.42986
	68	24.0253	20.871	10.1871	2.43404
	68.2	24.1289	20.9137	10.2247	2.43957
	68.4	24.2363	20.9521	10.2634	2.4433
	68.6	24.3338	20.9914	10.2995	2.44881
	68.8	24.424	21.0326	10.331	2.45193
	69	24.5012	21.074	10.3652	2.4561
	69.2	24.5796	21.1142	10.3978	2.45943
	69.4	24.6727	21.1601	10.4329	2.46498
	69.6	24.7704	21.2103	10.4692	2.46977
	69.8	24.8722	21.265	10.5113	2.47566
	70	24.975	21.3195	10.5551	2.48154
	70.2	25.07	21.3686	10.6032	2.4893
	70.4	25.1625	21.4106	10.652	2.50046
	70.6	25.2611	21.4516	10.7036	2.51234
	70.8	25.3652	21.4967	10.7541	2.52203
	71	25.467	21.5419	10.8001	2.53134
	71.2	25.569	21.5849	10.8447	2.54219
	71.4	25.6786	21.6229	10.8857	2.55257
	71.6	25.7945	21.6623	10.9268	2.56116
	71.8	25.9135	21.6973	10.968	2.56645
	72	26.0413	21.7285	11.0051	2.57148
	72.2	26.1755	21.7588	11.0382	2.5743
	72.4	26.3093	21.785	11.0727	2.5807
	72.6	26.4358	21.8189	11.1089	2.58866
	72.8	26.5509	21.8569	11.1413	2.59489
	73	26.6575	21.9002	11.1724	2.60276
	73.2	26.7615	21.9515	11.1993	2.6101
	73.4	26.868	22.0085	11.2269	2.61708
	73.6	26.9739	22.0651	11.2573	2.62562
	73.8	27.0828	22.1118	11.2941	2.63216
	74	27.1863	22.152	11.3322	2.63782
	74.2	27.2819	22.1915	11.3668	2.6414
	74.4	27.3869	22.2287	11.3996	2.64521
	74.6	27.4852	22.2676	11.43	2.6525
	74.8	27.5618	22.3167	11.4624	2.65947
	75	27.6367	22.3669	11.4968	2.66768
	75.2	27.7159	22.4191	11.5355	2.67374
	75.4	27.8009	22.4742	11.5779	2.68289
	75.6	27.8786	22.5262	11.6204	2.69075
	75.8	27.9534	22.5806	11.6667	2.70042
	76	28.0221	22.6306	11.7134	2.70596
	76.2	28.092	22.6755	11.7578	2.70843
	76.4	28.1662	22.7167	11.7992	2.70771
	76.6	28.2476	22.7641	11.8403	2.70656
	76.8	28.3104	22.8082	11.8818	2.71046
	77	28.3846	22.8527	11.9188	2.71673
	77.2	28.4515	22.9005	11.9553	2.72433
	77.4	28.5123	22.9535	11.9835	2.7292
	77.6	28.5796	23.0144	12.0178	2.73452
	77.8	28.6447	23.0785	12.0514	2.74159
	78	28.7236	23.1429	12.0806	2.74921
	78.2	28.8015	23.2061	12.1035	2.75627
	78.4	28.8776	23.2671	12.1276	2.75998
	78.6	28.9494	23.3264	12.151	2.76627
	78.8	29.0253	23.3805	12.1801	2.77584
	79	29.1253	23.4388	12.2106	2.78645
	79.2	29.2225	23.4939	12.2383	2.79508
	79.4	29.311	23.5479	12.2693	2.80356
	79.6	29.3932	23.5942	12.3019	2.81051
	79.8	29.4739	23.6336	12.3356	2.81642
	80	29.5785	23.6737	12.3692	2.82113
	80.2	29.6882	23.7058	12.4092	2.82318
	80.4	29.7931	23.7405	12.4526	2.82365
	80.6	29.9015	23.7733	12.4997	2.82509
	80.8	30.0161	23.8068	12.5472	2.82573
	81	30.1029	23.8449	12.5961	2.82829
	81.2	30.1789	23.8775	12.6433	2.83393
	81.4	30.2574	23.9065	12.6839	2.83589
	81.6	30.3572	23.9277	12.7234	2.83522
	81.8	30.448	23.947	12.765	2.83565
	82	30.5278	23.9603	12.8087	2.84014
	82.2	30.6057	23.9784	12.8606	2.8437
	82.4	30.6828	23.9917	12.9143	2.84735
	82.6	30.7772	24.0049	12.9661	2.85405
	82.8	30.9018	24.0205	13.0159	2.85845
	83	31.0484	24.042	13.0683	2.86372
	83.2	31.1898	24.0778	13.1274	2.87124
	83.4	31.3181	24.1226	13.1812	2.87937
	83.6	31.4491	24.1759	13.2365	2.88827
	83.8	31.5796	24.2317	13.2839	2.89543
	84	31.7077	24.2943	13.3343	2.89455
	84.2	31.8378	24.3684	13.3846	2.89089
	84.4	31.9536	24.4457	13.4378	2.88507
	84.6	32.0384	24.5284	13.4832	2.88525
	84.8	32.1033	24.6126	13.5247	2.88456
	85	32.1687	24.6946	13.5619	2.88639
	85.2	32.2473	24.7936	13.6034	2.89085
	85.4	32.3422	24.9015	13.6479	2.89657
	85.6	32.4403	24.9975	13.6972	2.90259
	85.8	32.526	25.0808	13.7408	2.90569
	86	32.6083	25.164	13.7868	2.90795
	86.2	32.6858	25.2561	13.8369	2.91359
	86.4	32.7574	25.3541	13.8859	2.91793
	86.6	32.8188	25.4594	13.9347	2.92309
	86.8	32.8595	25.5809	13.9841	2.92828
	87	32.8831	25.7115	14.0367	2.93192
	87.2	32.9226	25.8466	14.0851	2.93271
	87.4	32.9406	25.9832	14.1279	2.93153
	87.6	32.959	26.1289	14.1731	2.93603
	87.8	32.9756	26.2647	14.2223	2.94423
	88	33.0118	26.3984	14.2665	2.95178
	88.2	33.0631	26.5282	14.3082	2.95996
	88.4	33.0813	26.6358	14.338	2.96645
	88.6	33.0778	26.7287	14.369	2.97247
	88.8	33.0767	26.8205	14.3997	2.97575
	89	33.0978	26.9075	14.432	2.97859
	89.2	33.1564	26.9976	14.4635	2.98504
	89.4	33.2109	27.0789	14.5018	2.995
	89.6	33.2608	27.1497	14.5436	3.00482
	89.8	33.2942	27.2252	14.5923	3.01409
	90	33.3087	27.2936	14.634	3.0243
	90.2	33.3214	27.3745	14.6682	3.03584
	90.4	33.3453	27.4586	14.7111	3.0457
	90.6	33.3807	27.5267	14.7596	3.05668
	90.8	33.4174	27.5807	14.8154	3.07188
	91	33.4743	27.6156	14.8653	3.08866
	91.2	33.5594	27.6511	14.9257	3.10609
	91.4	33.6699	27.6885	14.9904	3.12385
	91.6	33.7815	27.7374	15.0677	3.13988
	91.8	33.8721	27.7917	15.1479	3.15579
	92	33.9593	27.8405	15.2279	3.17274
	92.2	34.0671	27.8946	15.317	3.18925
	92.4	34.2101	27.9462	15.4038	3.20287
	92.6	34.3653	27.9918	15.4816	3.21844
	92.8	34.5086	28.0505	15.5602	3.23104
	93	34.6318	28.1042	15.6388	3.24366
	93.2	34.7626	28.156	15.7104	3.25217
	93.4	34.8967	28.2161	15.7772	3.25219
	93.6	34.987	28.2549	15.8408	3.23761
	93.8	35.0713	28.276	15.9042	3.22787
	94	35.1307	28.3116	15.9523	3.22483
	94.2	35.1766	28.3272	15.9932	3.2249
	94.4	35.1743	28.3387	16.032	3.22637
	94.6	35.1888	28.3239	16.043	3.22733
	94.8	35.2657	28.3211	16.0721	3.23215
	95	35.3014	28.307	16.1083	3.24144
	95.2	35.3791	28.2381	16.1459	3.25737
	95.4	35.4818	28.1351	16.1696	3.28998
	95.6	35.6256	28.05	16.1863	3.31943
	95.8	35.8369	27.9701	16.1743	3.3411
	96	36.0988	27.8825	16.1548	3.36474
	96.2	36.3725	27.775	16.1358	3.38622
	96.4	36.5777	27.6537	16.0964	3.38611
	96.6	36.7049	27.5247	16.0475	3.37742
	96.8	36.7427	27.4071	15.9886	3.37257
	97	36.8471	27.3059	15.8906	3.3808
	97.2	36.8838	27.2198	15.7688	3.3927
	97.4	36.7957	27.1133	15.6612	3.39665
	97.6	36.6754	27.0339	15.6197	3.40289
	97.8	36.6976	26.9818	15.6362	3.41314
	98	36.9058	26.8821	15.5876	3.39174
	98.2	37.3312	26.8666	15.4949	3.39802
	98.4	37.5903	26.7462	15.371	3.41997
	98.6	37.675	26.4671	15.236	3.43277
	98.8	37.5946	26.1582	15.2032	3.39077
	99	-1.05515	-0.952121	-0.659091	-0.531842
	99.2	-1.05515	-0.952121	-0.659091	-0.531842
	99.4	-1.05515	-0.952121	-0.659091	-0.531842
	99.6	-1.05515	-0.952121	-0.659091	-0.531842
	99.8	-1.05515	-0.952121	-0.659091	-0.531842

## Sheet: Figure s5 b
	x axis	xaxis pure DME	y axis 1.9 M	y axis 4.9 M	y axis 8.7 M	y axis 15.4 M
	0	0	0	0	0	0
	0.2	0.441143	0.496149	0.315751	0.201917	0.133298
	0.4	0.875509	0.96285	0.61019	0.383443	0.244747
	0.6	1.30365	1.40546	0.888421	0.550483	0.343574
	0.8	1.7261	1.82605	1.15477	0.7072	0.434569
	1	2.14429	2.23115	1.4108	0.854315	0.520234
	1.2	2.55805	2.62249	1.65775	0.992077	0.599041
	1.4	2.96832	3.00337	1.89644	1.12278	0.672188
	1.6	3.37662	3.37568	2.1283	1.2486	0.742507
	1.8	3.78082	3.74019	2.35396	1.37058	0.810035
	2	4.17921	4.09995	2.57389	1.49082	0.87492
	2.2	4.57529	4.45006	2.78937	1.60678	0.937712
	2.4	4.96838	4.79236	3.00223	1.72081	1.00033
	2.6	5.35778	5.12798	3.21208	1.83358	1.06425
	2.8	5.74356	5.45691	3.41883	1.94493	1.12822
	3	6.12713	5.78135	3.62339	2.05534	1.19028
	3.2	6.50797	6.10165	3.82517	2.16596	1.25107
	3.4	6.88676	6.41705	4.02607	2.27697	1.3102
	3.6	7.26437	6.72922	4.22614	2.387	1.36895
	3.8	7.63979	7.03491	4.42615	2.49605	1.42755
	4	8.01419	7.33751	4.6255	2.60362	1.48575
	4.2	8.385	7.63422	4.82491	2.70956	1.54371
	4.4	8.75428	7.92716	5.02347	2.81586	1.59841
	4.6	9.12279	8.21573	5.22064	2.92073	1.64991
	4.8	9.48818	8.50107	5.4196	3.02355	1.6989
	5	9.8528	8.78435	5.61754	3.12534	1.75014
	5.2	10.2151	9.06716	5.81231	3.22861	1.80045
	5.4	10.5773	9.34585	6.00611	3.33338	1.84932
	5.6	10.9376	9.62107	6.19899	3.43937	1.89539
	5.8	11.2947	9.89471	6.39165	3.54495	1.9425
	6	11.648	10.1679	6.5821	3.64808	1.98884
	6.2	11.9986	10.439	6.77007	3.74942	2.03503
	6.4	12.3435	10.7089	6.95606	3.84954	2.08206
	6.6	12.684	10.9755	7.14146	3.94747	2.12882
	6.8	13.0234	11.2393	7.32577	4.043	2.17619
	7	13.3646	11.5015	7.50963	4.13509	2.22437
	7.2	13.7074	11.7605	7.69213	4.22736	2.27163
	7.4	14.0499	12.0196	7.87296	4.31975	2.31623
	7.6	14.39	12.2775	8.05506	4.41204	2.35933
	7.8	14.7301	12.5342	8.23678	4.502	2.40294
	8	15.0696	12.793	8.41762	4.59091	2.44616
	8.2	15.4077	13.0514	8.59726	4.67865	2.48865
	8.4	15.7441	13.307	8.77525	4.76549	2.53096
	8.6	16.0799	13.561	8.9529	4.85425	2.57483
	8.8	16.4154	13.8157	9.12869	4.94288	2.6178
	9	16.7488	14.0692	9.30418	5.03129	2.66073
	9.2	17.0789	14.3211	9.47976	5.11992	2.70304
	9.4	17.4085	14.5726	9.65654	5.20876	2.74452
	9.6	17.7342	14.8233	9.83501	5.29855	2.78597
	9.8	18.0555	15.0735	10.0145	5.38894	2.82811
	10	18.3748	15.3199	10.1933	5.47957	2.87011
	10.2	18.6932	15.5662	10.3711	5.57043	2.91052
	10.4	19.0094	15.8131	10.5488	5.66142	2.94919
	10.6	19.3244	16.0572	10.7259	5.75281	2.98739
	10.8	19.6355	16.3016	10.9023	5.84336	3.02494
	11	19.9429	16.5466	11.0779	5.9309	3.06303
	11.2	20.2499	16.7894	11.2536	6.01822	3.10223
	11.4	20.5581	17.0311	11.4288	6.10574	3.14189
	11.6	20.8666	17.2747	11.6035	6.19225	3.18136
	11.8	21.1743	17.5176	11.7779	6.27643	3.2197
	12	21.4818	17.7606	11.9511	6.35939	3.25544
	12.2	21.7885	18.0045	12.1234	6.44139	3.29111
	12.4	22.0924	18.2482	12.2938	6.52572	3.32544
	12.6	22.3965	18.4914	12.4624	6.61031	3.35971
	12.8	22.6996	18.7333	12.631	6.69495	3.3959
	13	23.0005	18.9765	12.7992	6.77932	3.43173
	13.2	23.3004	19.2191	12.9676	6.86396	3.46909
	13.4	23.5985	19.4611	13.1364	6.94906	3.5054
	13.6	23.8941	19.7026	13.3045	7.03204	3.53971
	13.8	24.1889	19.9469	13.4712	7.11425	3.57292
	14	24.4826	20.1911	13.6369	7.19662	3.60595
	14.2	24.7758	20.4369	13.8017	7.28081	3.63974
	14.4	25.0666	20.6838	13.964	7.36501	3.67385
	14.6	25.3559	20.9305	14.1265	7.44932	3.70555
	14.8	25.6447	21.177	14.2886	7.53494	3.7367
	15	25.9314	21.4232	14.4498	7.62146	3.76729
	15.2	26.2191	21.6697	14.6109	7.70656	3.80037
	15.4	26.5071	21.9178	14.7725	7.78812	3.83408
	15.6	26.7924	22.1646	14.9354	7.86906	3.86726
	15.8	27.0751	22.4089	15.0989	7.95099	3.90042
	16	27.3577	22.6522	15.2618	8.03346	3.933
	16.2	27.6421	22.8958	15.4245	8.11542	3.96365
	16.4	27.9271	23.1382	15.5881	8.19817	3.99214
	16.6	28.2081	23.3802	15.7532	8.28054	4.01996
	16.8	28.4879	23.6219	15.9196	8.36298	4.049
	17	28.7668	23.8629	16.0857	8.44567	4.08018
	17.2	29.0459	24.1038	16.2522	8.52818	4.11359
	17.4	29.3252	24.3443	16.4188	8.60992	4.14699
	17.6	29.6074	24.5846	16.5853	8.6908	4.17938
	17.8	29.8917	24.8243	16.7502	8.77195	4.21088
	18	30.1763	25.0631	16.9143	8.85128	4.24344
	18.2	30.4616	25.3043	17.0779	8.92911	4.27598
	18.4	30.7452	25.5472	17.239	9.00924	4.30865
	18.6	31.0286	25.7896	17.3988	9.08813	4.34047
	18.8	31.3129	26.0338	17.5563	9.16767	4.37313
	19	31.5955	26.277	17.7132	9.24921	4.40489
	19.2	31.8795	26.5194	17.8689	9.33148	4.43552
	19.4	32.1652	26.7599	18.0261	9.41323	4.46463
	19.6	32.4504	26.9968	18.1826	9.49463	4.4945
	19.8	32.7352	27.2324	18.3393	9.57373	4.52536
	20	33.019	27.4687	18.4949	9.65318	4.55519
	20.2	33.3023	27.7062	18.6491	9.73387	4.5851
	20.4	33.5858	27.9424	18.8058	9.81711	4.61496
	20.6	33.8719	28.1772	18.9632	9.90308	4.6471
	20.8	34.1589	28.4137	19.1219	9.99002	4.68098
	21	34.4449	28.6495	19.2822	10.0774	4.71347
	21.2	34.731	28.8844	19.4403	10.1634	4.74323
	21.4	35.0157	29.1166	19.5976	10.2473	4.77382
	21.6	35.2982	29.348	19.7546	10.3295	4.80436
	21.8	35.5825	29.5801	19.9122	10.4107	4.83615
	22	35.865	29.8101	20.0714	10.4902	4.86944
	22.2	36.147	30.0366	20.2305	10.5712	4.9001
	22.4	36.4289	30.2608	20.3874	10.6533	4.92948
	22.6	36.7073	30.4844	20.5427	10.7349	4.96034
	22.8	36.9832	30.7081	20.698	10.8155	4.99215
	23	37.2589	30.932	20.8522	10.8964	5.02458
	23.2	37.5325	31.155	21.0057	10.9772	5.05798
	23.4	37.804	31.3789	21.1582	11.0571	5.09034
	23.6	38.076	31.6043	21.3107	11.1376	5.11975
	23.8	38.3461	31.8306	21.461	11.216	5.14851
	24	38.6169	32.0574	21.6086	11.2917	5.17684
	24.2	38.8874	32.2831	21.7559	11.3681	5.20581
	24.4	39.1588	32.5065	21.9046	11.4458	5.23521
	24.6	39.4299	32.733	22.0532	11.5258	5.26491
	24.8	39.7011	32.9594	22.2011	11.6055	5.29475
	25	39.9701	33.1848	22.3491	11.686	5.32368
	25.2	40.2379	33.4116	22.4963	11.7671	5.35254
	25.4	40.5032	33.6397	22.6429	11.8498	5.37935
	25.6	40.7675	33.867	22.7891	11.9312	5.40711
	25.8	41.0312	34.0944	22.9345	12.014	5.43648
	26	41.2945	34.3221	23.0797	12.0958	5.46863
	26.2	41.5569	34.553	23.2266	12.176	5.50309
	26.4	41.8211	34.7867	23.3736	12.2571	5.53826
	26.6	42.0852	35.0236	23.5221	12.339	5.5707
	26.8	42.3517	35.2582	23.6697	12.4204	5.60022
	27	42.6191	35.4906	23.8178	12.5038	5.62924
	27.2	42.8849	35.7219	23.9683	12.5879	5.65901
	27.4	43.1509	35.955	24.1176	12.6722	5.68602
	27.6	43.4151	36.187	24.2658	12.7558	5.70836
	27.8	43.6783	36.4154	24.4117	12.8385	5.72991
	28	43.9412	36.6433	24.558	12.9211	5.75437
	28.2	44.2024	36.867	24.7032	13.0032	5.7824
	28.4	44.4607	37.09	24.8491	13.085	5.81224
	28.6	44.7183	37.3122	24.9926	13.164	5.83927
	28.8	44.9752	37.5355	25.1341	13.2414	5.86913
	29	45.2308	37.7564	25.2755	13.3196	5.9024
	29.2	45.4864	37.973	25.4159	13.3981	5.93661
	29.4	45.7418	38.1882	25.5574	13.4789	5.96867
	29.6	45.9994	38.4011	25.6999	13.5599	5.99777
	29.8	46.2573	38.6154	25.8437	13.6427	6.02726
	30	46.515	38.8285	25.9892	13.7251	6.05461
	30.2	46.7718	39.0385	26.1343	13.8072	6.08237
	30.4	47.0304	39.2492	26.2817	13.8893	6.10972
	30.6	47.2893	39.4593	26.4316	13.9729	6.13862
	30.8	47.5446	39.6706	26.5803	14.055	6.16822
	31	47.7998	39.8802	26.7283	14.1375	6.19966
	31.2	48.0558	40.0898	26.8762	14.2196	6.23255
	31.4	48.3067	40.3	27.0241	14.3014	6.26565
	31.6	48.5557	40.5095	27.1725	14.3819	6.29708
	31.8	48.8019	40.7191	27.3213	14.461	6.32625
	32	49.0467	40.9265	27.4706	14.5385	6.35434
	32.2	49.2932	41.1338	27.6205	14.6169	6.38
	32.4	49.5407	41.3407	27.7703	14.6978	6.40568
	32.6	49.7915	41.547	27.9205	14.778	6.43201
	32.8	50.0447	41.7519	28.0691	14.8564	6.45922
	33	50.2984	41.957	28.2157	14.9349	6.48429
	33.2	50.55	42.1621	28.3637	15.0125	6.50751
	33.4	50.8012	42.3693	28.5153	15.0919	6.53035
	33.6	51.0531	42.5765	28.6668	15.1738	6.55473
	33.8	51.3074	42.7838	28.8157	15.2592	6.57785
	34	51.561	42.9924	28.9645	15.3454	6.59935
	34.2	51.8159	43.2014	29.1142	15.4316	6.62393
	34.4	52.0713	43.4062	29.2647	15.5153	6.65055
	34.6	52.3262	43.6081	29.4148	15.5973	6.67696
	34.8	52.5809	43.8099	29.5642	15.6815	6.70532
	35	52.8323	44.0099	29.7141	15.7644	6.73367
	35.2	53.0844	44.2106	29.8644	15.8459	6.76081
	35.4	53.3371	44.4129	30.0145	15.9274	6.78637
	35.6	53.5919	44.6217	30.1628	16.01	6.80954
	35.8	53.8475	44.8331	30.3103	16.09	6.83058
	36	54.103	45.0468	30.4571	16.1667	6.85189
	36.2	54.3595	45.2604	30.6037	16.2429	6.87502
	36.4	54.6195	45.4735	30.7498	16.3204	6.89922
	36.6	54.8796	45.6894	30.8955	16.3987	6.92378
	36.8	55.1393	45.9057	31.0406	16.4772	6.94694
	37	55.3986	46.1264	31.1838	16.5545	6.97085
	37.2	55.6547	46.3456	31.3257	16.6322	6.99399
	37.4	55.9085	46.5627	31.4674	16.7101	7.01411
	37.6	56.1641	46.7809	31.612	16.7898	7.03487
	37.8	56.4211	46.9989	31.7583	16.8699	7.05796
	38	56.6775	47.2133	31.9067	16.951	7.08372
	38.2	56.9337	47.4281	32.0559	17.0333	7.11023
	38.4	57.1893	47.643	32.2018	17.1146	7.13404
	38.6	57.4478	47.8569	32.3441	17.1961	7.1569
	38.8	57.7072	48.0707	32.4871	17.2789	7.17873
	39	57.9667	48.285	32.6297	17.3617	7.19978
	39.2	58.2275	48.4952	32.7688	17.4448	7.21879
	39.4	58.4882	48.7055	32.9076	17.5297	7.23941
	39.6	58.7473	48.9119	33.0499	17.6117	7.26045
	39.8	59.0041	49.117	33.1923	17.6918	7.28151
	40	59.2606	49.3207	33.334	17.771	7.29969
	40.2	59.5163	49.5261	33.4758	17.8518	7.31573
	40.4	59.77	49.7342	33.6153	17.9294	7.33458
	40.6	60.0202	49.9456	33.7555	18.0052	7.35744
	40.8	60.2706	50.1576	33.8958	18.0824	7.37865
	41	60.5224	50.3687	34.0405	18.1624	7.39825
	41.2	60.7743	50.5801	34.1842	18.2444	7.4187
	41.4	61.0284	50.7929	34.3258	18.3279	7.44127
	41.6	61.2802	51.0042	34.4658	18.4128	7.46679
	41.8	61.5295	51.2144	34.6034	18.5002	7.49406
	42	61.7769	51.4246	34.7403	18.5842	7.52159
	42.2	62.0223	51.6336	34.8816	18.6667	7.5448
	42.4	62.2672	51.8433	35.028	18.7477	7.56632
	42.6	62.5113	52.0524	35.1761	18.8291	7.58703
	42.8	62.7528	52.2609	35.3274	18.9089	7.60569
	43	62.9949	52.4673	35.4799	18.9884	7.62161
	43.2	63.2386	52.6723	35.6318	19.0684	7.6374
	43.4	63.4786	52.8779	35.7813	19.1494	7.65275
	43.6	63.7169	53.0839	35.927	19.2294	7.67095
	43.8	63.9513	53.295	36.0671	19.3105	7.68963
	44	64.1827	53.5054	36.202	19.3923	7.70849
	44.2	64.414	53.7163	36.335	19.4763	7.72954
	44.4	64.6456	53.9273	36.4682	19.5624	7.74918
	44.6	64.8775	54.1384	36.603	19.646	7.76705
	44.8	65.1095	54.3495	36.7385	19.7288	7.7848
	45	65.3447	54.5629	36.8751	19.8094	7.80296
	45.2	65.5862	54.7784	37.0117	19.8851	7.82295
	45.4	65.8262	54.9977	37.1473	19.96	7.84359
	45.6	66.0633	55.2161	37.2823	20.0348	7.86695
	45.8	66.2993	55.4361	37.4161	20.1118	7.89238
	46	66.5365	55.6563	37.5488	20.1898	7.91695
	46.2	66.7766	55.8781	37.6846	20.2693	7.94038
	46.4	67.0186	56.1013	37.8218	20.3505	7.96571
	46.6	67.2598	56.3269	37.9611	20.432	7.98948
	46.8	67.4975	56.5508	38.1016	20.5109	8.01306
	47	67.7377	56.77	38.2427	20.5904	8.03515
	47.2	67.9801	56.9864	38.3835	20.6719	8.05599
	47.4	68.2212	57.2019	38.5251	20.7524	8.0757
	47.6	68.4602	57.4172	38.669	20.8309	8.09443
	47.8	68.702	57.6335	38.8138	20.9092	8.11301
	48	68.9505	57.8513	38.9584	20.9869	8.13312
	48.2	69.203	58.0701	39.1053	21.0656	8.15663
	48.4	69.4606	58.2895	39.2534	21.1432	8.18043
	48.6	69.7214	58.51	39.4017	21.2228	8.20156
	48.8	69.9787	58.7321	39.5491	21.3038	8.21638
	49	70.2378	58.9491	39.6967	21.3858	8.23205
	49.2	70.5007	59.1644	39.8445	21.4702	8.2499
	49.4	70.7627	59.3775	39.9913	21.5573	8.26735
	49.6	71.0271	59.5935	40.1359	21.645	8.28728
	49.8	71.2915	59.8116	40.2794	21.7309	8.31089
	50	71.5534	60.0292	40.4214	21.8171	8.33445
	50.2	71.81	60.2462	40.5624	21.9006	8.36048
	50.4	72.066	60.4617	40.7036	21.9808	8.3865
	50.6	72.3215	60.6774	40.8437	22.0575	8.41166
	50.8	72.5802	60.8897	40.9827	22.1331	8.43473
	51	72.8447	61.0977	41.1217	22.2083	8.45583
	51.2	73.1105	61.3021	41.2597	22.2824	8.47722
	51.4	73.373	61.507	41.3978	22.3589	8.49682
	51.6	73.6345	61.7118	41.5396	22.435	8.51686
	51.8	73.8955	61.9147	41.6831	22.5108	8.53674
	52	74.157	62.1182	41.8269	22.5867	8.55229
	52.2	74.416	62.3232	41.9728	22.6617	8.57006
	52.4	74.679	62.5302	42.1217	22.7358	8.59141
	52.6	74.9458	62.7398	42.2698	22.812	8.61335
	52.8	75.213	62.9472	42.4189	22.8893	8.63466
	53	75.4775	63.1529	42.5669	22.9663	8.65274
	53.2	75.737	63.3579	42.7148	23.0436	8.67106
	53.4	75.9964	63.5649	42.8648	23.1221	8.68771
	53.6	76.2567	63.7668	43.0156	23.2024	8.7037
	53.8	76.5207	63.9714	43.1679	23.2838	8.71835
	54	76.7823	64.1748	43.3205	23.3646	8.73222
	54.2	77.0429	64.3788	43.4719	23.4436	8.74938
	54.4	77.303	64.5839	43.6214	23.5204	8.76461
	54.6	77.5659	64.789	43.7692	23.5977	8.78231
	54.8	77.8333	64.9941	43.9166	23.6719	8.80428
	55	78.1025	65.1991	44.0624	23.7437	8.82635
	55.2	78.3716	65.4096	44.2075	23.8164	8.85092
	55.4	78.6393	65.624	44.3507	23.8864	8.87754
	55.6	78.915	65.8317	44.4874	23.957	8.90448
	55.8	79.1963	66.0365	44.6206	24.03	8.92841
	56	79.4817	66.2446	44.7547	24.1058	8.94824
	56.2	79.7697	66.4573	44.8871	24.1793	8.9653
	56.4	80.0525	66.6662	45.0206	24.2528	8.98428
	56.6	80.3362	66.8721	45.1536	24.3275	9.00442
	56.8	80.6213	67.0801	45.284	24.405	9.02516
	57	80.9014	67.2926	45.411	24.4817	9.04127
	57.2	81.178	67.5077	45.5376	24.5567	9.05533
	57.4	81.4541	67.7234	45.6644	24.6323	9.07042
	57.6	81.7317	67.9383	45.7894	24.705	9.08808
	57.8	82.0102	68.1518	45.9121	24.7761	9.10859
	58	82.2872	68.3631	46.0386	24.8455	9.12974
	58.2	82.564	68.5777	46.1707	24.9139	9.1505
	58.4	82.8408	68.7856	46.3037	24.9841	9.17064
	58.6	83.116	68.9924	46.4407	25.0544	9.18835
	58.8	83.3953	69.1999	46.5775	25.1285	9.20528
	59	83.6745	69.4094	46.7118	25.203	9.22508
	59.2	83.9522	69.6183	46.8443	25.2808	9.24713
	59.4	84.2262	69.8246	46.977	25.3607	9.26909
	59.6	84.4985	70.0303	47.1088	25.4357	9.29213
	59.8	84.7753	70.2355	47.2363	25.5073	9.31436
	60	85.0532	70.444	47.3615	25.5764	9.33776
	60.2	85.3324	70.6549	47.4868	25.6442	9.36567
	60.4	85.6117	70.8638	47.6111	25.7125	9.39247
	60.6	85.8909	71.073	47.7367	25.7808	9.41511
	60.8	86.1713	71.2892	47.8592	25.8509	9.43483
	61	86.4495	71.5017	47.9793	25.9237	9.45477
	61.2	86.731	71.7128	48.095	25.9943	9.4743
	61.4	87.0161	71.9215	48.2086	26.0636	9.49367
	61.6	87.3028	72.1289	48.3239	26.1294	9.51262
	61.8	87.5865	72.3285	48.4413	26.1947	9.52898
	62	87.87	72.5238	48.5567	26.26	9.54967
	62.2	88.159	72.7206	48.67	26.3262	9.57663
	62.4	88.4467	72.9183	48.7837	26.3945	9.60584
	62.6	88.7357	73.1144	48.8997	26.4602	9.63438
	62.8	89.0256	73.3075	49.0158	26.5271	9.65714
	63	89.3163	73.4989	49.1343	26.5969	9.67792
	63.2	89.613	73.6886	49.254	26.6688	9.70208
	63.4	89.915	73.8736	49.3725	26.7391	9.7279
	63.6	90.2223	74.0586	49.4888	26.8076	9.75454
	63.8	90.5298	74.2444	49.6057	26.878	9.77856
	64	90.8369	74.431	49.721	26.9519	9.79956
	64.2	91.1388	74.6161	49.8346	27.0243	9.81909
	64.4	91.4386	74.7973	49.9464	27.0957	9.83586
	64.6	91.7376	74.978	50.0559	27.1696	9.85368
	64.8	92.0363	75.162	50.1634	27.2427	9.86906
	65	92.3267	75.343	50.2688	27.3165	9.88391
	65.2	92.6192	75.5251	50.3732	27.3906	9.90223
	65.4	92.9182	75.7071	50.4759	27.463	9.92815
	65.6	93.2186	75.8881	50.5758	27.5347	9.95183
	65.8	93.5205	76.0642	50.6765	27.6079	9.97105
	66	93.8279	76.24	50.7793	27.6843	9.98796
	66.2	94.1352	76.4122	50.8896	27.7594	10.0074
	66.4	94.4386	76.583	51.0055	27.8348	10.0299
	66.6	94.7383	76.7574	51.1246	27.9138	10.048
	66.8	95.0417	76.9291	51.243	27.994	10.0655
	67	95.3474	77.0999	51.3621	28.0746	10.0836
	67.2	95.655	77.2625	51.4842	28.1551	10.1062
	67.4	95.963	77.4316	51.6046	28.2345	10.1285
	67.6	96.2789	77.6065	51.7238	28.3139	10.1519
	67.8	96.5986	77.7816	51.8455	28.3944	10.1761
	68	96.9226	77.9552	51.9637	28.4769	10.1991
	68.2	97.2529	78.1301	52.0756	28.5597	10.2246
	68.4	97.5801	78.3107	52.1863	28.6454	10.2451
	68.6	97.9097	78.4924	52.2934	28.7288	10.2642
	68.8	98.2475	78.6754	52.4026	28.8096	10.2853
	69	98.5837	78.8614	52.509	28.8888	10.3048
	69.2	98.9152	79.0479	52.6172	28.9671	10.3207
	69.4	99.2557	79.2299	52.7263	29.0456	10.3366
	69.6	99.5984	79.4099	52.8364	29.1223	10.3527
	69.8	99.9333	79.5892	52.942	29.1971	10.3686
	70	100.263	79.762	53.049	29.2737	10.386
	70.2	100.593	79.9344	53.1566	29.3541	10.4049
	70.4	100.923	80.1061	53.2613	29.4363	10.4248
	70.6	101.261	80.2751	53.3651	29.5207	10.448
	70.8	101.602	80.4447	53.4675	29.6027	10.4739
	71	101.939	80.6161	53.5675	29.6821	10.5035
	71.2	102.271	80.7928	53.6665	29.7605	10.5325
	71.4	102.596	80.9746	53.7699	29.8385	10.5662
	71.6	102.914	81.1573	53.8716	29.9171	10.597
	71.8	103.224	81.3455	53.9687	29.9938	10.6256
	72	103.526	81.5312	54.0695	30.0725	10.6515
	72.2	103.83	81.709	54.1757	30.1509	10.6766
	72.4	104.14	81.8837	54.2806	30.2283	10.7041
	72.6	104.449	82.0655	54.3896	30.3059	10.7347
	72.8	104.757	82.2444	54.5027	30.3793	10.7636
	73	105.058	82.4192	54.6187	30.4483	10.788
	73.2	105.353	82.596	54.7375	30.5145	10.8103
	73.4	105.641	82.7736	54.8561	30.5832	10.8349
	73.6	105.924	82.9514	54.9753	30.6554	10.8593
	73.8	106.205	83.1277	55.0981	30.7316	10.8847
	74	106.486	83.3041	55.2264	30.808	10.9122
	74.2	106.768	83.4783	55.3599	30.8785	10.943
	74.4	107.05	83.6507	55.4974	30.9489	10.9713
	74.6	107.331	83.8228	55.6381	31.022	10.9981
	74.8	107.604	83.9892	55.7785	31.0981	11.0276
	75	107.868	84.1582	55.9204	31.1757	11.0578
	75.2	108.131	84.3221	56.0649	31.2507	11.0894
	75.4	108.396	84.483	56.209	31.3248	11.1209
	75.6	108.658	84.6373	56.3514	31.3987	11.1504
	75.8	108.925	84.7901	56.4954	31.4763	11.1797
	76	109.197	84.9449	56.6381	31.5538	11.207
	76.2	109.465	85.0991	56.7789	31.6312	11.2284
	76.4	109.725	85.2506	56.914	31.71	11.2513
	76.6	109.989	85.4072	57.042	31.7845	11.2774
	76.8	110.252	85.5645	57.1683	31.8601	11.3092
	77	110.51	85.7176	57.2951	31.9384	11.3471
	77.2	110.765	85.8665	57.4238	32.0089	11.3831
	77.4	111.017	86.0119	57.5527	32.0775	11.4253
	77.6	111.269	86.1591	57.6848	32.1469	11.4602
	77.8	111.526	86.3062	57.8185	32.2169	11.4896
	78	111.784	86.4546	57.9583	32.288	11.5193
	78.2	112.045	86.6014	58.0965	32.3536	11.5496
	78.4	112.311	86.748	58.2364	32.4186	11.5781
	78.6	112.587	86.8928	58.3813	32.4819	11.6037
	78.8	112.87	87.0327	58.5276	32.5424	11.6309
	79	113.154	87.1852	58.6747	32.5996	11.6601
	79.2	113.442	87.3485	58.8186	32.6556	11.6866
	79.4	113.731	87.5137	58.9584	32.7123	11.7149
	79.6	114.015	87.682	59.0982	32.776	11.7438
	79.8	114.296	87.8574	59.2396	32.8466	11.7726
	80	114.562	88.0435	59.3812	32.9265	11.8014
	80.2	114.82	88.2266	59.5234	33.0126	11.8306
	80.4	115.075	88.4017	59.6632	33.1052	11.862
	80.6	115.326	88.5792	59.7987	33.1955	11.8947
	80.8	115.568	88.75	59.9458	33.2822	11.9329
	81	115.798	88.915	60.0952	33.3598	11.9724
	81.2	116.014	89.0821	60.2369	33.4427	12.0146
	81.4	116.224	89.254	60.38	33.5246	12.0591
	81.6	116.434	89.4221	60.5197	33.6	12.0995
	81.8	116.657	89.5962	60.6572	33.6731	12.1338
	82	116.881	89.7672	60.7899	33.7506	12.1698
	82.2	117.1	89.9372	60.9225	33.8323	12.209
	82.4	117.318	90.1149	61.0618	33.9142	12.2499
	82.6	117.553	90.3001	61.1981	33.9899	12.2933
	82.8	117.797	90.4934	61.3376	34.0711	12.3347
	83	118.034	90.6853	61.4868	34.1583	12.3738
	83.2	118.269	90.8793	61.6394	34.25	12.4151
	83.4	118.506	91.0735	61.795	34.3416	12.4546
	83.6	118.743	91.2708	61.9488	34.4295	12.4923
	83.8	118.986	91.4663	62.1073	34.5148	12.5273
	84	119.233	91.6588	62.2698	34.5968	12.5536
	84.2	119.483	91.8448	62.4256	34.6765	12.5742
	84.4	119.741	92.0229	62.5801	34.7551	12.598
	84.6	120.002	92.1861	62.7324	34.8283	12.6222
	84.8	120.265	92.3388	62.892	34.8897	12.6457
	85	120.515	92.4961	63.0581	34.9491	12.6733
	85.2	120.749	92.6607	63.2347	35.0117	12.7057
	85.4	120.972	92.828	63.4171	35.0796	12.7437
	85.6	121.201	92.9947	63.5973	35.1508	12.7846
	85.8	121.438	93.1758	63.7785	35.2244	12.8302
	86	121.681	93.375	63.966	35.2979	12.8696
	86.2	121.935	93.5704	64.1539	35.367	12.9006
	86.4	122.206	93.754	64.3403	35.4353	12.9264
	86.6	122.478	93.9177	64.5425	35.5034	12.9576
	86.8	122.74	94.0853	64.7489	35.5674	12.9974
	87	123.008	94.2638	64.9663	35.6308	13.0361
	87.2	123.285	94.4495	65.2016	35.6966	13.074
	87.4	123.56	94.6322	65.445	35.7617	13.1137
	87.6	123.848	94.8141	65.6814	35.8181	13.1557
	87.8	124.104	94.9785	65.9132	35.8714	13.2003
	88	124.344	95.1387	66.1336	35.9249	13.248
	88.2	124.601	95.3001	66.3447	35.976	13.2987
	88.4	124.853	95.4685	66.5549	36.0335	13.338
	88.6	125.105	95.6463	66.7741	36.0924	13.3767
	88.8	125.347	95.8492	66.993	36.1541	13.4103
	89	125.56	96.046	67.2122	36.2261	13.4403
	89.2	125.745	96.2332	67.4384	36.2869	13.4733
	89.4	125.908	96.4223	67.6706	36.3356	13.5121
	89.6	126.077	96.6031	67.9023	36.3802	13.5524
	89.8	126.239	96.7969	68.139	36.4216	13.6007
	90	126.405	96.988	68.3649	36.4662	13.6498
	90.2	126.606	97.1735	68.5862	36.5154	13.6924
	90.4	126.834	97.3342	68.7855	36.5812	13.7438
	90.6	127.07	97.4804	68.9637	36.6467	13.7928
	90.8	127.318	97.6292	69.1365	36.7131	13.8427
	91	127.585	97.7887	69.3037	36.7855	13.9023
	91.2	127.898	97.9627	69.4797	36.8631	13.9551
	91.4	128.224	98.1466	69.674	36.9576	13.9991
	91.6	128.579	98.3316	69.8748	37.0664	14.0483
	91.8	128.961	98.4994	70.0741	37.1847	14.1014
	92	129.328	98.6878	70.2765	37.303	14.1495
	92.2	129.666	98.8658	70.4901	37.427	14.1947
	92.4	129.942	99.0385	70.686	37.5439	14.2388
	92.6	130.213	99.1808	70.8786	37.636	14.2836
	92.8	130.472	99.3207	71.0647	37.7137	14.3241
	93	130.781	99.4492	71.2486	37.7762	14.3786
	93.2	131.071	99.5471	71.4257	37.8396	14.4316
	93.4	131.346	99.6356	71.5855	37.9085	14.4733
	93.6	131.616	99.7286	71.7415	37.9948	14.4978
	93.8	131.923	99.8357	71.8982	38.1053	14.5055
	94	132.277	99.9095	72.0531	38.2185	14.5212
	94.2	132.616	99.9525	72.1948	38.3301	14.551
	94.4	132.919	99.9696	72.3335	38.4278	14.5836
	94.6	133.212	99.9861	72.46	38.5045	14.6261
	94.8	133.427	100.054	72.5873	38.5713	14.6662
	95	133.572	100.134	72.6934	38.6431	14.7064
	95.2	133.648	100.243	72.7642	38.7403	14.7635
	95.4	133.78	100.329	72.8108	38.827	14.8206
	95.6	133.96	100.385	72.8653	38.9156	14.8678
	95.8	134.155	100.417	72.9506	39.0222	14.9243
	96	134.319	100.438	73.0306	39.1188	14.9817
	96.2	134.517	100.475	73.105	39.1945	15.0171
	96.4	-10.6256	100.58	73.1865	39.2493	15.0628
	96.6	-10.6256	100.733	73.2495	39.2821	15.1112
	96.8	-10.6256	100.917	73.2974	39.2772	15.1566
	97	-10.6256	101.033	73.3719	39.2684	15.2252
	97.2	-10.6256	101.244	73.457	39.2667	15.314
	97.4	-10.6256	101.558	73.577	39.2912	15.3774
	97.6	-10.6256	101.795	73.7108	39.3143	15.4185
	97.8	-10.6256	102.08	73.817	39.358	15.4165
	98	-10.6256	102.395	73.9521	39.3904	15.4116
	98.2	-10.6256	102.539	74.1655	39.3784	15.3961
	98.4	-10.6256	102.58	74.3754	39.4043	15.4258
	98.6	-10.6256	102.514	74.5553	39.3591	15.5031
	98.8	-10.6256	102.425	74.8221	39.2224	15.5332
	99	-10.6256	-3.47745	-2.20439	-1.76762	-1.47958
	99.2	-10.6256	-3.47745	-2.20439	-1.76762	-1.47958
	99.4	-10.6256	-3.47745	-2.20439	-1.76762	-1.47958
	99.6	-10.6256	-3.47745	-2.20439	-1.76762	-1.47958
	99.8	-10.6256	-3.47745	-2.20439	-1.76762	-1.47958

## Sheet: Figure s5 e
x axis	y 1.9 M	y 4.9 M	y 8.7 M	y 15.4 M
0.02	5.01996	4.74342	3.48569	1.64317
0.05	3.1749	3	2.20454	1.03923
0.1	2.24499	2.12132	1.55885	0.734847
0.2	1.58745	1.5	1.10227	0.519615
0.5	1.00399	0.948683	0.697137	0.328634
1	0.70993	0.67082	0.49295	0.232379
2.5	0.448999	0.424264	0.311769	0.146969
5	0.31749	0.3	0.220454	0.103923

## Sheet: Figure 3a
x axis model	Ps (uti) mode	Cs (uti) model
0.7	0.710769	5.3783
0.65	0.710769	6.47886
0.6	0.710769	7.65347
0.55	0.638188	8
0.5	0.554378	8
0.45	0.485806	8
0.4	0.428662	8
x axis exp	Ps (uti) exp	Cs (uti) exp
0.7	0.7	5.35
0.6	0.7	7.23
0.5	0.57	8.38
0.4	0.45	8.48

## Sheet: Figure 3b
x axis	y A0	y Aeff=0.93	y Aeff=1.27	y Aeff=1.59
0.7	1000	814	748	682
0.65	857.143	671.143	605.143	539.143
0.6	750	564	498	432
0.55	666.667	436.348	354.622	272.897
0.5	600	318.506	218.622	118.737
0.45	545.455	222.09	107.348
0.4	500	141.744	14.6205

## Sheet: Figure 3c
x axis 70%	y axis 70%	x axis 60%	y axis 60%	x axis 50%	y axis 50%	x axis 45%	y axis 45%	x axis 40%	y axis 40%
0	2.4	0	2.4	0	2.4	0	2.4	0	2.4
147	2.4	147	2.4	150	2.4	102.06	2.4	90	2.4
294	2.4	294	2.4	233	2.4	204.12	2.4	180	2.4
294	2.1	294	2.1	233	2.1	204.12	2.1	180	2.1
319	2.09903	319	2.09853	258	2.0966	229.12	2.09283	205	2.01618
349	2.09784	349	2.09672	288	2.09221	259.12	2.08284	235	1.71387
394	2.096	394	2.09387	333	2.08494	304.12	2.06451
444	2.09388	444	2.09053	383	2.07578	354.12	2.03822
494	2.09168	494	2.08699	433	2.06533	404.12	2.00384
544	2.08939	544	2.08324	483	2.05342	454.12	1.95888
594	2.08701	594	2.07927	533	2.03982	504.12	1.9001
644	2.08454	644	2.07506	583	2.02432	554.12	1.82324
694	2.08197	694	2.0706	633	2.00663	604.12	1.72274
744	2.0793	744	2.06588	683	1.98645
794	2.07653	794	2.06087	733	1.96343
844	2.07365	844	2.05557	783	1.93717
894	2.07065	894	2.04995	833	1.90722
944	2.06754	944	2.04399	883	1.87305
994	2.0643	994	2.03768	933	1.83407
1044	2.06094	1044	2.031	983	1.7896
1094	2.05744	1094	2.02392	1033	1.73888
1114	2.05601	1114	2.02097	1053	1.71664
1114	1.7	1114	1.7	1053	1.71664

## Sheet: Figure 3d
		x axis pred	0.7	0.6	0.5	0.45	0.4		x axis exp	0.4	0.5	0.6	0.7
		y grav pred	2.3777	2.3654	2.0939	1.2292	0.5185		y grav exp	0.5408	2.06035	2.226	2.2281
		y vol pred	1.42662	1.89232	2.0939	1.35212	0.6222		y vol exp	0.64896	2.06035	1.7808	1.33686

## Sheet: Figure s2
Cycle #	Capacity (mAh g-1)P70	Capacity (mAh g-1)P65	Capacity (mAh g-1)P60	Capacity (mAh g-1)P55			Coulombic efficiency%P70	Coulombic efficiency%P65	Coulombic efficiency%P60	Coulombic efficiency%P55
1	997.942	1054.19	1063.12	1016.19			105.013	103.008	102.105	103.427
2	882.339	977.732	1001.29	934.998			99.4786	99.8315	99.7853	99.8759
3	865.001	953.774	981.653	914.097			99.616	100.238	99.696	100.016
4	859.642	914.369	954.543	902.213			99.7092	99.4565	99.564	99.9943
5	852.391	887.889	935.817	887.082			98.8516	99.4225	99.4535	99.8361
6	859.957	877.36	924.91	878.885			99.2337	99.1462	99.4317	99.91
7	861.848	874.964	915.768	871.225			98.974	98.9188	99.3775	99.9018
8	861.974	883.161	906.815	861.547			99.035	99.0256	99.484	99.9385
9	857.12	882.845	895.278	852.405			99.23	99.0796	99.4554	99.9859
10	859.516	886.944	885.821	845.155			98.9275	99.1666	99.4085	99.9759
11	861.47	886.628	879.831	832.86			99.1872	99.2127	99.4262	99.9287
12	862.668	901.76	876.017	830.969			99.1029	99.0932	103.59	99.8441
13	857.12	874.649	841.057	807.011			99.2655	99.1361	96.1186	99.8552
14	859.326	891.042	869.428	804.489			99.0927	99.2063	99.5231	99.8149
15	837.575	884.106	867.852	799.13			99.2201	99.1877	99.7799	99.7846
16	841.358	880.008	863.754	794.401			99.054	99.2192	99.6032	99.7151
17	831.585	884.928	861.232	789.673			99.0273	99.237	99.7075	99.6758
18	826.542	880.903	857.75	783.482			99.0845	99.1971	99.5895	99.6912
19	819.291	878.923	855.12	780.224			99.3983	99.1569	99.3152	99.6845
20	795.555	875.152	854.957	776.81			99.0217	99.2269	99.5742	99.6335
21	790.545	869.781	852.753	775.041			99.0004	99.1649	99.7164	99.6479
22	784.837	864.469	849.08	773.19			99.1126	99.1423	99.7869	99.6329
23	780.62	858.867	844.893	772.099			98.8677	99.1672	99.721	99.6628
24	777.041	864.019	841.362	769.786			99.1611	99.093	100.114	99.6361
25	772.184	859.191	834.484	767.085			98.8986	99.0849	99.5207	99.5935
26	768.789	857.495	833.994	765.226			99.0121	99.0976	99.6517	99.5898
27	769.358	856.89	831.742	763.896			98.9982	99.1133	99.5545	99.5006
28	767.502	859.148	830.034	763.207			99.0046	99.1124	99.3636	99.5477
29	767.355	863.595	828.769	762.671			98.8914	99.095	99.2384	99.5675
30	766.243	865.424	828.769	758.943			98.9585	99.0401	99.5583	99.6816
31	761.216	864.621	828.616	757.775			98.9216	99.0378	99.6702	99.5833
32	760.756	865.88	828.432	756.126			99.1505	99.0275	99.5416	99.6291
33	757.916	880.797	825.928	756.126			98.9352	98.8911	102.999	99.6033
34	754.77	873.039	824.771	753.859			98.9991	98.956	99.7711	99.6062
35	755.618	872.764	824.217	752.124			98.9115	99.0887	100.05	99.6145
36	753.158	868.792	796.214	750.25			98.9843	99.05	97.2448	99.5679
37	751.902	876.574	819.918	736.133			98.946	98.9987	101.315	97.858
38	751.384	882.575	816.737	751.878			99.0037	99.035	100.181	99.4203
39	750.284	889.37	812.384	742.222			99.3471	99.009	99.8606	99.6249
40	744.669	897.459	802.701	746.768			98.5949	98.7232	98.9853	99.5397
41	737.019	890.417	808.485	743.754			100.217	98.7571	102.325	99.4935
42	842.746	885.536	806.514	740.516			111.478	99.0689	99.0601	99.5299
43	824.196	907.629	803.118	737.043			109.223	99	99.9368	99.5306
44	737.201	907.299	783.006	735.632			98.9274	98.9434	97.6628	99.4963
45	751.29	908.925	805.309	731.826			98.9612	98.8195	100.89	99.4666
46	749.739	920.611	795.919	725.457			100	98.6661	98.946	99.4872
47	750.312	898.932	793.99	736.747			99.0257	98.9702	100.122	99.2124
48	753.457	913.216	790.361	721.349			98.9752	98.9324	101.713	99.35
49	753.669	910.776	795.248	704.875			98.6281	98.9534	100.853	99.4758
50	738.288	906.842	783.364	712.868			98.892	99.0233	99.3808	99.3812
51	778.873	906.187	764.568	713.168			98.8967	98.9174	98.8756	99.298
52	769.421	904.56	767.915	711.625			99.2177	98.9021	98.8245	99.3215
53	769.126	902.953	778.685	714.875			98.992	98.8452	98.7524	99.1315
54	771.634	906.459	778.687	699.89			98.9839	98.8385	98.7875	99.2753
55	772.764	907.579	776.769	695.611			98.7297	98.767	98.716	99.175
56	755.628	909.759	774.909	697.338			99.0889	98.8775	98.7276	99.2055
57	787.509	907.402	772.397	697.323			98.8919	98.8455	98.6761	99.2073
58	783.452	906.679	769.544	697.19			99.1344	98.8325	98.6136	99.1342
59	784.564	906.024	767.438	694.328			99.0259	98.8336	98.6264	99.2002
60	781.561	904.692	764.645	691.792			99.0777	98.7558	98.5966	99.2005
61	779.855	905.7	762.296	687.974			98.9978	98.79	96.9212	99.1219
62	777.342	903.304	752.83	685.986			99.0425	98.8046	98.3835	99.1467
63	775.517	903.378	750.867	682.709			99.0288	98.8006	98.4875	99.0837
64	775.166	901.177	749.239	680.093			99.0013	98.8544	98.4147	99.1068
65	776.248	899.725	748.276	678.996			98.971	98.8511	98.3705	99.0594
66	775.435	896.468	746.724	675.923			99.0346	98.7852	98.338	99.0394
67	775.91	893.666	747.254	676.118			98.9824	98.8131	98.2985	99.0181
68	776.725	889.502	745.612	670.983			92.9697	98.7405	98.3167	98.9634
69	779.573	888.834	744.227	668.429			98.637	98.7112	98.3121	98.977
70	797.148	889.114	743.16	665.894			98.927	98.7287	98.2567	98.9335
71	798.828	881.798	742.393	663.641			99.0572	98.7774	98.2591	98.8895
72	798.196	875.538	742.069	663.263			98.9793	98.756	98.2924	98.8812
73	798.349	869.807	741.874	660.279			98.9484	98.6467	98.2593	98.851
74	798.049	865.9	741.305	658.675			98.9251	98.6259	98.2201	98.8081
75	799.117	862.793	744.553	656.74			98.8954	98.6509	98.2126	98.816
76	799.862	861.164	743.02	655.704			98.9652	98.6872	98.117	98.8008
77	799.695	855.879	743.104	654.129			98.9363	98.7597	98.1456	98.7585
78	799.531	852.2	743.544	653.601			98.975	98.6619	98.0832	98.7906
79	800.775	845.952	743.699	651.682			98.9559	98.7621	97.9973	98.813
80	799.745	840.847	745.373	650.56			98.9934	98.6286	98.2437	98.7631
81	798.815	835.812	743.82	649.448			98.9879	--	97.8309	98.7904
82	799.728	831.808	742.941	650.36			98.9598	98.5216	97.9357	98.7483
83	799.216	825.028	743.473	647.788			98.973	98.5796	98.0291	98.7018
84	798.677	814.414	743.986	646.799			98.9004	98.6041	97.9008	98.6904
85	799.296	810.947	743.441	645.553			98.9176	98.4274	97.7331	98.6777
86	799.327	801.218	745.779	644.095			98.8121	98.5472	98.0853	98.6785
87	800.12	790.598	743.193	642.544			98.8787	98.4367	97.5248	98.5674
88	801.426	782.563	742.077	641.992			98.8793	98.4525	97.7578	98.5914
89	800.441	766.19	742.044	642.444			98.9639	98.561	97.9077	98.6224
90	797.755	759.763	741.623	638.822			98.8431	98.3051	97.8333	98.6195
91	800.464	751.005	740.63	636.268			98.7719	98.4442	97.7374	98.6173
92	801.64	769.542	740.33	634.609			98.8334	97.9603	97.8054	98.456
93	799.721	747.785	740.883	634.204			98.7384	98.4787	97.887	98.4259
94	796.665	733.871	739.962	634.602			98.9414	98.2894	97.6132	98.3798
95	796.601	721.333	738.19	633.111			98.9485	98.3045	97.6757	98.3634
96	797.907	702.98	736.827	634.314			98.9798	98.4118	97.6389	98.5263
97	798.671	679.019	732.62	633.439			98.9285	98.362	97.5834	98.5449
98	796.85	659.157	727.361	635.217			99.0096	98.2975	97.6065	98.5294
99	794.676	647.317	724.677	640.86			99.0268	98.3096	97.5454	98.5499
100	789.099	650.56	720.696	644.514			99.0592	98.0846	97.477	98.5702
101	784.068	635.99	717.771	645.798			99.025	98.2391	97.4733	98.5893
102	782.777	618.519	714.018	644.828			98.9478	98.1428	97.4672	98.5502
103	780.63	614.336	709.807	643.503			98.9621	98.0724	97.4143	98.5483
104	776.955	615.935	705.001	641.302			98.9694	97.8802	97.361	98.4885
105	771.46	597.642	699.826	643.402			99.0669	98.0481	97.4175	98.4492
106	764.497	591.752	693.492	643.891			99.0099	97.9155	97.3688	98.4866
107	758.842	585.343	688.846	643.693			98.8685	97.9972	89.3706	98.4668
108	755.779	586.796	682.04	645.34			98.7415	97.798	97.2823	98.4597
109	755.347	577.132	678.359	645.903			98.6921	97.8953	97.2762	98.4689
110	759.579	580.305	673.021	645.25			98.7479	97.8642	97.2116	98.4831
111	764.235	563.881	664.087	645.349			98.758	97.6767	97.2572	98.4785
112	767.598	557.409	653.1	643.598			98.9027	98.1126	97.2676	98.472
113	764.329	544.593	645.422	639.159			99.152	97.7688	97.0952	98.527
114	755.24	542.01	635.422	639.072			99.4061	97.5897	97.0707	98.4956
115	731.818	555.021	628.196	637.57			99.2815	99.9575	97.0397	98.5017
116	717.575	568.736	623.567	636.401			98.988	99.8481	97.0333	98.5076
117	704.195	562.31	614.144	632.892			98.5586	96.3054	97.0823	98.5751
118	706.061	549.38	612.391	629.906			98.5119	95.1601	97.1333	98.5659
119	714.968	555.466	596.39	625.582			98.6156	98.5104	96.9968	98.5905
120	725.764	539.654	588.308	621.148			98.515	94.6578	97.0331	98.5442
121	737.252	533.907	582.433	614.175			98.4869	96.2209	97.0536	98.5599
122	746.26	515.806	576.838	604.101			98.636	93.9905	97.0523	98.5877
123	748.938	514.265	570.406	598.613			98.7682	97.091	96.9561	98.5574
124	749.225	514.518	557.294	589.108			98.8125	97.3636	96.9381	98.5701
125	746.394	500.85	554.91	581.079			98.8062	94.6909	96.9506	98.5199
126	735.325	503.567	537.327	575.959			98.8791	97.7131	96.9624	98.501
127	725.745	492.044	528.822	575.743			98.8463	94.8969	96.7928	98.4723
128	723.35	476.779	514.907	575.797			98.8409	94.1118	97.0165	98.4147
129	713.53	483.949	502.186	573.841			98.9526	98.6093	96.89	98.4244
130	704.8	487.529	494.634	565.413			98.8665	97.8172	96.926	98.489
131	697.52	478.78	485.175	563.333			98.6903	95.2451	96.7404	98.8002
132	692.376	472.398	482.389	558.565			98.6661	95.6434	96.8176	97.553
133	694.438	466.543	467.254	559.524			98.6206	95.7404	96.6747	98.5652
134	695.38	459.371	460.002	555.173			98.5749	95.4675	96.8429	98.3808
135	699.487		445.619	550.677			98.6099		96.8055	98.411
136	696.391		441.768	541.588			98.5763		96.664	98.3553
137	688.563		429.687	530.887			98.5585		96.8044	98.384
138	687.874		416.656	528.133			98.4591		96.6978
139	696.592		403.978				98.3525		96.674
140	696.903		396.136				98.543		96.6627
141	693.834		388.68				98.4576		96.6694
142	690.758		377.075				98.378		96.5854
143	687.009		369.735				98.3321		96.5227
144	687.552		362.134				98.2413		96.4737
145	687.464		356.61				98.2785		96.4112
146	685.471		347.934				98.423		96.3712
147	681.647		342.605				98.4327		85.8208
148	678.607		354.267				98.337
149	675.536						98.2443
150	670.549						98.273
151	665.491						98.1981
152	661.793						98.1774
153	657.067						98.1217
--
--

## Sheet: Figure 2a
Capacity (mAh g-1)	Voltage (V)		Capacity (mAh g-1)	Voltage (V)		Capacity (mAh g-1)	Voltage (V)		Capacity (mAh g-1)	Voltage (V)		Capacity (mAh g-1)	Voltage (V)		Capacity (mAh g-1)	Voltage (V)
0	3.32263	P70	0	3.32294	P65	0	3.11358	P60	0	3.16811	P55	0	2.95763	P50	0	2.38147	P45
0	3.31296		0	3.31681		0	3.10837		0	3.16322		0	2.95702		0	2.38147
0	3.30543		0	3.31144		0	3.10392		0	3.15863		0	2.95609		0	2.38147
0	3.29822		0	3.30668		0	3.09978		0	3.15435		0	2.95517		0	2.38178
0	3.29238		0	3.30208		0	3.09595		0	3.15037		0	2.95456		0	2.38147
0	3.28716		0	3.29779		0	3.09227		0	3.14624		0	2.95363		0	2.38208
0	3.28132		0	3.29411		0	3.08905		0	3.14241		0	2.95302		0	2.38208
0	3.27656		0	3.29073		0	3.08598		0	3.13874		0	2.95209		0	2.38178
0	3.27211		0	3.28751		0	3.08292		0	3.13507		0	2.95148		0	2.38147
0	3.26766		0	3.28444		0	3.08001		0	3.1317		0	2.95086		0	2.38147
0	3.26382		0	3.28168		0	3.07725		0	3.12864		0	2.94994		0	2.38178
0	3.26013		0	3.27877		0	3.07464		0	3.12558		0	2.94932		0	2.38116
0	3.2566		0	3.27601		0	3.07173		0	3.12268		0	2.94871		0	2.38147
0	3.25108		0	3.2734		0	3.06943		0	3.12008		0	2.94748		0	2.38178
0	3.24754		0	3.27079		0	3.06682		0	3.11717		0	2.94686		0	2.38147
0	3.24417		0	3.26803		0	3.06468		0	3.11426		0	2.94563		0	2.38178
0	3.24079		0	3.26527		0	3.06253		0	3.11166		0	2.94501		0	2.38178
0	3.2371		0	3.26251		0	3.06038		0	3.10922		0	2.9444		0	2.38147
0	3.23388		0	3.25929		0	3.05839		0	3.10661		0	2.94378		0	2.38147
0	3.23081		0	3.25652		0	3.05624		0	3.10432		0	2.94255		0	2.38147
0	3.22774		0	3.25392		0	3.05425		0	3.10187		0	2.94163		0	2.38147
0	3.2242		0	3.25116		0	3.05241		0	3.09942		0	2.94101		0	2.38178
0	3.22129		0	3.24855		0	3.05042		0	3.09713		0	2.9404		0	2.38147
0	3.21837		0	3.24594		0	3.04858		0	3.09483		0	2.93978		0	2.38147
0	3.2153		0	3.24333		0	3.04659		0	3.09254		0	2.93824		0	2.38147
0	3.21192		0	3.24072		0	3.04475		0	3.0904		0	2.93763		0	2.38147
0	3.20885		0	3.23842		0	3.04306		0	3.08841		0	2.9367		0	2.38147
0	3.20532		0	3.23566		0	3.04137		0	3.08581		0	2.93578		0	2.38178
0	3.20178		0	3.23321		0	3.03969		0	3.08367		0	2.93486		0	2.38147
0	3.1981		0	3.23075		0	3.038		0	3.08152		0	2.93393		0	2.38147
0	3.19472		0	3.2283		0	3.03647		0	3.07954		0	2.93301		0	2.38147
0	3.1918		0	3.22569		0	3.03493		0	3.07739		0	2.93239		0	2.38147
0	3.18843		0	3.22339		0	3.0334		0	3.07556		0	2.93147		0	2.38147
0	3.18551		0	3.22094		0	3.03217		0	3.07357		0	2.93085		0	2.38147
0	3.18259		0	3.21864		0	3.03079		0	3.07189		0	2.92993		0	2.38208
0	3.17952		0	3.21633		0	3.02926		0	3.07005		0	2.92901		0	2.38178
0	3.17645		0	3.21311		0	3.02804		0	3.06806		0	2.92778		0	2.38147
0	3.17184		0	3.21035		0	3.02666		0	3.06638		0	2.92685		0	2.38147
0	3.16831		0	3.20774		0	3.02528		0	3.0647		0	2.92624		0	2.38147
0	3.16524		0	3.20514		0	3.0239		0	3.06301		0	2.92531		0	2.38147
0	3.16232		0	3.20299		0	3.02267		0	3.06133		0	2.92439		0	2.38147
0	3.15956		0	3.20053		0	3.02129		0	3.05965		0	2.92316		0	2.38147
0	3.15664		0	3.19808		0	3.02022		0	3.05781		0	2.92285		0	2.38147
0	3.15357		0	3.19578		0	3.01899		0	3.05628		0	2.92162		0	2.38147
0	3.15065		0	3.19363		0	3.01776		0	3.05475		0	2.92101		0	2.38208
0	3.14758		0	3.19041		0	3.01669		0	3.05307		0	2.92008		0	2.38147
0	3.14436		0	3.1878		0	3.01546		0	3.05154		0	2.91916		0	2.38147
0	3.14175		0	3.18504		0	3.01424		0	3.04986		0	2.91824		0	2.38178
0	3.13898		0	3.18274		0	3.01316		0	3.04833		0	2.91762		0	2.38147
0	3.13637		0	3.18029		0	3.01194		0	3.0468		0	2.9167		0	2.38147
0	3.13376		0	3.17768		0	3.01086		0	3.04527		0	2.91577		0	2.38147
0	3.13115		0	3.17553		0	3.00979		0	3.04389		0	2.91516		0	2.38147
0	3.12869		0	3.17323		0	3.00872		0	3.04236		0	2.91393		0	2.38116
0	3.12608		0	3.17093		0	3.00749		0	3.04098		0	2.91331		0	2.38147
0	3.12332		0	3.16863		0	3.00642		0	3.03961		0	2.91239		0	2.38147
0	3.12086		0	3.16633		0	3.00535		0	3.03792		0	2.91146		0	2.38147
0	3.11841		0	3.16403		0	3.00427		0	3.03655		0	2.91054		0	2.38147
0	3.1161		0	3.16188		0	3.0032		0	3.03517		0	2.90992		0	2.38147
0	3.11365		0	3.15942		0	3.00213		0	3.03379		0	2.90931		0	2.38147
0	3.11119		0	3.15728		0	3.00105		0	3.03242		0	2.90839		0	2.38147
0	3.10889		0	3.15498		0	2.99983		0	3.03119		0	2.90715		0	2.38147
0	3.10643		0	3.15298		0	2.99875		0	3.02997		0	2.90654		0	2.38147
0	3.10413		0	3.15083		0	2.99768		0	3.02859		0	2.90592		0	2.38178
0	3.10182		0	3.14884		0	2.99645		0	3.02737		0	2.905		0	2.38147
0	3.09952		0	3.14685		0	2.99538		0	3.02614		0	2.90408		0	2.38178
0	3.09691		0	3.14485		0	2.99431		0	3.02477		0	2.90346		0	2.38178
0	3.09461		0	3.1424		0	2.99308		0	3.02354		0	2.90254		0	2.38147
0	3.0923		0	3.1401		0	2.99201		0	3.02232		0	2.90192		0	2.38116
0	3.09015		0	3.1381		0	2.99109		0	3.0214		0	2.901		0	2.38147
0	3.08754		0	3.13565		0	2.98986		0	3.02002		0	2.90038		0	2.38147
0	3.08539		0	3.13365		0	2.98879		0	3.01895		0	2.89977		0	2.38147
0	3.0834		0	3.13166		0	2.98787		0	3.01788		0	2.89884		0	2.38147
0	3.0814		0	3.12967		0	2.98649		0	3.01666		0	2.89792		0	2.38147
0	3.07925		0	3.12752		0	2.98496		0	3.01559		0	2.89731		0	2.38147
0	3.07725		0	3.12552		0	2.98373		0	3.01452		0	2.89638		0	2.38147
0	3.07526		0	3.12368		0	2.98266		0	3.01329		0	2.89577		0	2.38116
0	3.07326		0	3.12184		0	2.98158		0	3.01222		0	2.89484		0	2.38147
0	3.07127		0	3.11985		0	2.98051		0	3.0113		0	2.89361		0	2.38147
0	3.06942		0	3.11816		0	2.97944		0	3.01008		0	2.89361		0	2.38147
0	3.06743		0	3.11632		0	2.97821		0	3.00916		0	2.89269		0	2.38147
0	3.06558		0	3.11448		0	2.97698		0	3.00809		0	2.89146		0	2.38147
0	3.06328		0	3.11264		0	2.97591		0	3.00702		0	2.89084		0	2.38147
0	3.06052		0	3.11095		0	2.97514		0	3.0061		0	2.89053		0	2.38147
0	3.05821		0	3.10865		0	2.97407		0	3.00488		0	2.8893		0	2.38116
0	3.05606		0	3.10681		0	2.97315		0	3.00381		0	2.88869		0	2.38147
0	3.05391		0	3.10512		0	2.97223		0	3.00274		0	2.88807		0	2.38147
0	3.05192		0	3.10328		0	2.97131		0	3.00182		0	2.88746		0	2.38147
0	3.04992		0	3.10159		0	2.97039		0	3.00075		0	2.88653		0	2.38147
0	3.04793		0	3.09991		0	2.96963		0	2.99983		0	2.88592		0	2.38147
0	3.04593		0	3.09822		0	2.96886		0	2.99876		0	2.88499		0	2.38147
0	3.04409		0	3.09653		0	2.96794		0	2.99784		0	2.88407		0	2.38147
0	3.04209		0	3.09485		0	2.96702		0	2.99677		0	2.88345		0	2.38147
0	3.0401		0	3.093		0	2.96625		0	2.99601		0	2.88253		0	2.38147
0	3.03779		0	3.09101		0	2.96533		0	2.99494		0	2.88192		0	2.38116
0	3.03595		0	3.08948		0	2.96441		0	2.99402		0	2.88099		0	2.38147
0	3.03426		0	3.08794		0	2.96365		0	2.9931		0	2.88038		0	2.38147
0	3.03226		0	3.08626		0	2.96257		0	2.99218		0	2.87976		0	2.38147
0	3.03058		0	3.08457		0	2.96165		0	2.99142		0	2.87884		0	2.38116
0	3.02889		0	3.08319		0	2.96073		0	2.9905		0	2.87822		0	2.38147
0	3.0272		0	3.08135		0	2.95981		0	2.98973		0	2.8773		0	2.38116
0	3.02566		0	3.07966		0	2.95905		0	2.98866		0	2.87668		0	2.38116
0	3.02382		0	3.07813		0	2.95813		0	2.98774		0	2.87607		0	2.38147
0	3.02228		0	3.07674		0	2.95751		0	2.98683		0	2.87545		0	2.38147
0	3.02059		0	3.07521		0	2.95659		0	2.98606		0	2.87453		0	2.38147
0	3.01906		0	3.07383		0	2.95583		0	2.98514		0	2.87391		0	2.38116
0	3.01752		0	3.0723		0	2.95506		0	2.98438		0	2.87299		0	2.38147
0	3.01583		0	3.07107		0	2.9543		0	2.98346		0	2.87237		0	2.38116
0	3.01384		0	3.06953		0	2.95368		0	2.98285		0	2.87176		0	2.38116
0	3.01215		0	3.06815		0	2.95276		0	2.98193		0	2.87114		0	2.38147
0	3.01046		0	3.06662		0	2.95215		0	2.98117		0	2.87022		0	2.38147
0	3.00892		0	3.06509		0	2.95154		0	2.98055		0	2.8696		0	2.38147
0	3.00724		0	3.06401		0	2.95062		0	2.97964		0	2.86868		0	2.38116
0	3.00585		0	3.06263		0	2.94985		0	2.97872		0	2.86806		0	2.38116
0	3.00432		0	3.06125		0	2.94908		0	2.97765		0	2.86776		0	2.38116
0	3.00294		0	3.06002		0	2.94832		0	2.97688		0	2.86653		0	2.38116
0	3.00155		0	3.05895		0	2.94755		0	2.97612		0	2.86622		0	2.38147
0	3.00002		0	3.05757		0	2.94694		0	2.97535		0	2.8656		0	2.38178
0	2.99864		0	3.05634		0	2.94617		0	2.97459		0	2.86468		0	2.38116
0	2.99725		0	3.05512		0	2.9454		0	2.97382		0	2.86406		0	2.38147
0	2.99572		0	3.05389		0	2.94464		0	2.97306		0	2.86345		0	2.38147
0	2.99434		0	3.05266		0	2.94402		0	2.97229		0	2.86252		0	2.38085
0	2.99249		0	3.05174		0	2.94341		0	2.97153		0	2.86191		0	2.38147
0	2.99081		0	3.05051		0	2.94264		0	2.97061		0	2.86098		0	2.38116
0	2.98912		0	3.04944		0	2.94203		0	2.96985		0	2.86037		0	2.38116
0	2.98743		0	3.04821		0	2.94157		0	2.96908		0	2.85975		0	2.38116
0	2.98589		0	3.04699		0	2.9408		0	2.96816		0	2.85914		0	2.38147
0	2.98451		0	3.04591		0	2.94004		0	2.9674		0	2.85852		0	2.38116
0	2.98313		0	3.04453		0	2.93942		0	2.96663		0	2.8576		0	2.38116
0	2.98175		0	3.04315		0	2.93866		0	2.96571		0	2.85698		0	2.38116
0	2.98052		0	3.04192		0	2.93804		0	2.96495		0	2.85637		0	2.38147
0	2.97898		0	3.0407		0	2.93743		0	2.96434		0	2.85544		0	2.38116
0	2.97729		0	3.03947		0	2.93682		0	2.96342		0	2.85452		0	2.38116
0	2.97606		0	3.03824		0	2.9362		0	2.96281		0	2.85421		0	2.38116
0	2.97484		0	3.03717		0	2.93559		0	2.96189		0	2.85391		0	2.38116
0	2.97361		0	3.03594		0	2.93498		0	2.96128		0	2.85267		0	2.38116
0	2.97223		0	3.03487		0	2.93437		0	2.96051		0	2.85237		0	2.38116
0	2.971		0	3.03349		0	2.93391		0	2.95975		0	2.85114		0	2.38116
0	2.96977		0	3.03272		0	2.93314		0	2.95898		0	2.85083		0	2.38147
0	2.96839		0	3.03149		0	2.93268		0	2.95822		0	2.85021		0	2.38147
0	2.967		0	3.03042		0	2.93207		0	2.95745		0	2.84929		0	2.38116
0	2.96562		0	3.0295		0	2.93161		0	2.95684		0	2.84867		0	2.38116
0	2.96424		0	3.02842		0	2.93084		0	2.95608		0	2.84806		0	2.38116
0	2.96286		0	3.02735		0	2.93038		0	2.95531		0	2.84744		0	2.38116
0	2.96163		0	3.02643		0	2.92977		0	2.95455		0	2.84652		0	2.38116
0	2.9604		0	3.02536		0	2.92915		0	2.95393		0	2.84621		0	2.38116
0	2.95902		0	3.02428		0	2.92869		0	2.95332		0	2.84559		0	2.38116
0	2.95795		0	3.02336		0	2.92793		0	2.95271		0	2.84467		0	2.38116
0	2.95656		0	3.02229		0	2.92747		0	2.95195		0	2.84406		0	2.38147
0	2.95533		0	3.02122		0	2.92685		0	2.95118		0	2.84344		0	2.38116
0	2.95395		0	3.02029		0	2.92609		0	2.95057		0	2.84282		0	2.38147
0	2.95257		0	3.01907		0	2.92547		0	2.94996		0	2.84252		0	2.38147
0	2.9515		0	3.0183		0	2.92501		0	2.94919		0	2.84159		0	2.38116
0	2.95011		0	3.01723		0	2.9244		0	2.94858		0	2.84098		0	2.38116
0	2.94889		0	3.01631		0	2.92394		0	2.94797		0	2.84036		0	2.38116
0	2.94781		0	3.01554		0	2.92333		0	2.94736		0	2.84005		0	2.38116
0	2.94612		0	3.01462		0	2.92271		0	2.94674		0	2.83944		0	2.38116
0	2.94474		0	3.0137		0	2.92241		0	2.94613		0	2.83882		0	2.38116
0	2.94336		0	3.01293		0	2.92179		0	2.94552		0	2.8379		0	2.38116
0	2.94198		0	3.01201		0	2.92118		0	2.94491		0	2.83728		0	2.38116
0	2.94075		0	3.01109		0	2.92072		0	2.9443		0	2.83667		0	2.38116
0	2.93952		0	3.01032		0	2.92011		0	2.94368		0	2.83605		0	2.38116
0	2.93829		0	3.0094		0	2.91949		0	2.94307		0	2.83482		0	2.38116
0	2.93706		0	3.00864		0	2.91919		0	2.94246		0	2.83482		0	2.38085
0	2.93599		0	3.00772		0	2.91857		0	2.94185		0	2.83421		0	2.38147
0	2.93491		0	3.00695		0	2.91796		0	2.94139		0	2.83359		0	2.38116
0	2.93384		0	3.00618		0	2.9175		0	2.94078		0	2.83298		0	2.38147
0	2.93276		0	3.00465		0	2.91704		0	2.94017		0	2.83236		0	2.38116
0	2.93169		0	3.00327		0	2.91643		0	2.93971		0	2.83174		0	2.38116
0	2.93061		0	3.00235		0	2.91597		0	2.93894		0	2.83113		0	2.38116
0	2.92938		0	3.00127		0	2.91551		0	2.93833		0	2.83051		0	2.38116
0	2.92831		0	3.0002		0	2.91505		0	2.93787		0	2.82959		0	2.38116
0	2.92723		0	2.99928		0	2.91444		0	2.93741		0	2.82928		0	2.38085
0	2.92616		0	2.99836		0	2.91382		0	2.9368		0	2.82867		0	2.38116
0	2.92493		0	2.99744		0	2.91352		0	2.93619		0	2.82774		0	2.38116
0	2.92401		0	2.99667		0	2.9129		0	2.93573		0	2.82744		0	2.38116
0	2.92294		0	2.9959		0	2.91244		0	2.93527		0	2.82682		0	2.38085
0	2.92186		0	2.99498		0	2.91198		0	2.93466		0	2.8259		0	2.38116
0	2.92094		0	2.99406		0	2.91152		0	2.9342		0	2.82559		0	2.38116
0	2.91986		0	2.9933		0	2.91091		0	2.93359		0	2.82497		0	2.38116
0	2.91879		0	2.99268		0	2.91045		0	2.93313		0	2.82436		0	2.38116
0	2.91771		0	2.99192		0	2.90984		0	2.93267		0	2.82374		0	2.38116
0	2.91679		0	2.99115		0	2.90938		0	2.93191		0	2.82343		0	2.38116
0	2.91587		0	2.99038		0	2.90892		0	2.9316		0	2.82251		0	2.38116
0	2.91495		0	2.98962		0	2.90846		0	2.93099		7.13384e-08	2.74802		6.05878e-08	2.36977
0	2.91388		0	2.98885		0	2.908		0	2.93053		0.08038	2.69662		1.22381	2.36454
0	2.91311		0	2.98808		0	2.90754		0	2.93007		0.15994	2.65322		2.6737	2.36023
0	2.91219		0	2.98731		0	2.90708		0	2.92946		0.24032	2.61536		4.20196	2.35654
0	2.91127		0	2.98639		0	2.90646		0	2.92885		0.31989	2.58243		5.73022	2.35346
0	2.91034		0	2.98563		0	2.906		0	2.92839		0.40028	2.5535		7.18312	2.35038
0	2.90942		0	2.98455		0	2.9057		0	2.92793		0.47984	2.52795		8.71138	2.34792
0	2.9085		0	2.98379		0	2.90508		0	2.92747		0.56023	2.50486		10.2396	2.34546
0	2.90773		0	2.98302		0	2.90462		0	2.92701		0.63979	2.48486		11.7679	2.3433
0	2.90666		0	2.98241		0	2.90416		0	2.9264		0.72099	2.46762		13.2178	2.34115
0	2.90589		0	2.98164		0	2.9037		0	2.92594		0.80055	2.45377		14.746	2.339
0	2.90497		0	2.98103		0	2.90324		0	2.92548		0.88094	2.4433		16.2743	2.33715
0	2.90405		0	2.98026		0	2.90278		0	2.92487		0.96049	2.4353		17.8026	2.3353
0	2.90297		0	2.97949		0	2.90217		0	2.92441		1.04088	2.42915		19.2555	2.33346
0	2.9019		0	2.97872		0	2.90171		0	2.92395		1.20084	2.42083		20.7837	2.33161
0	2.90067		0	2.97811		0	2.90125		0	2.92334		1.36079	2.41529		22.312	2.32976
0	2.8999		0	2.97734		0	2.90079		0	2.92288		1.60031	2.40914		23.7649	2.32792
0.00172	2.88777		0	2.97673		0	2.90033		0	2.92227		1.92022	2.4036		25.2931	2.32638
0.00516	2.88148		0	2.97596		0	2.89987		0	2.92196		2.40009	2.39775		26.8214	2.32484
0.0086	2.87595		0	2.9752		0	2.89941		0	2.92135		3.0399	2.39252		28.3497	2.3233
0.01204	2.87088		0	2.97458		0	2.89895		0	2.92089		3.92009	2.38728		29.7995	2.32207
0.0215	2.86105		0	2.97397		0	2.89849		0	2.92043		5.11935	2.38174		31.3278	2.32053
0.02924	2.85199		0	2.9732		0	2.89803		0	2.91997		6.63935	2.37682		32.8561	2.3193
0.03698	2.84309		0	2.97259		0	2.89742		0	2.91951		8.23977	2.37343		34.3843	2.31807
0.04515	2.83464		0	2.97198		0	2.89711		0	2.91905		9.83883	2.36974		35.8372	2.31653
0.0529	2.8262		0	2.97121		0	2.89665		0	2.9186		11.3588	2.36697		37.3655	2.3153
0.06064	2.81821		0	2.97059		0	2.89619		0	2.91814		12.9584	2.3642		38.8937	2.31376
0.06838	2.81054		0	2.96983		0	2.89573		0	2.91768		14.5588	2.36174		40.3436	2.31253
0.07613	2.80317		0	2.96921		0	2.89527		0	2.91722		16.1583	2.3602		41.8719	2.3113
0.08387	2.79579		0	2.96845		0	2.89481		0	2.91676		17.6775	2.35804		43.4002	2.31007
0.09162	2.78858		0	2.96799		0	2.89435		0	2.91645		19.277	2.3562		44.9284	2.30853
0.09937	2.78182		0	2.96676		0	2.89389		0	2.91599		20.8765	2.35435		46.3813	2.3073
0.10711	2.77507		0	2.96615		0	2.89343		0	2.91554		22.4761	2.35281		47.9096	2.30576
0.11486	2.76831		0	2.96538		0	2.89297		0	2.91508		23.9969	2.35127		49.4378	2.30453
0.12347	2.76186		0	2.96461		0	2.89267		0	2.91462		25.5965	2.34973		50.9661	2.30299
0.13165	2.75633		0	2.964		0	2.89221		0	2.91416		27.1969	2.3485		52.416	2.30206
0.13853	2.75034		0	2.96339		0	2.89175		0	2.9137		28.7165	2.34696		53.9472	2.30022
0.14628	2.7442		0	2.96262		0	2.89129		0	2.91339		30.316	2.34573		55.4725	2.29899
0.15402	2.73837		0	2.96216		0	2.89083		0	2.91293		31.9156	2.34419		56.9254	2.29745
0.16177	2.73253		0	2.96154		0	2.89037		0	2.91248		33.5152	2.34235		58.4537	2.29652
0.16951	2.72685		0	2.96093		0	2.89006		0	2.91202		35.0348	2.34173		59.9819	2.29498
0.17641	2.72178		0	2.96032		0	2.88975		0	2.91171		36.6351	2.34019		61.5102	2.29375
0.18415	2.71672		0	2.95986		0	2.88929		0	2.91125		38.2347	2.33896		62.9631	2.29252
0.19534	2.70919		0	2.95909		0	2.88883		0	2.91079		39.8355	2.33804		64.4883	2.2916
0.20308	2.70397		0	2.95863		0	2.88837		0	2.91033		41.3555	2.33681		66.0196	2.28975
0.21169	2.6989		0	2.95802		0	2.88791		0	2.90988		42.9551	2.33557		67.5479	2.28883
0.22448	2.69169		0	2.9574		0	2.88761		0	2.90942		44.5547	2.33434		68.9977	2.28698
0.23536	2.68432		0	2.95679		0	2.88715		0	2.90911		46.0752	2.33342		70.526	2.28575
0.24741	2.67725		0	2.95633		0	2.88684		0	2.90865		47.6748	2.3325		72.0573	2.28421
0.2586	2.67034		0	2.95572		0	2.88638		0	2.90835		49.2744	2.33127		73.5072	2.28298
0.27064	2.66359		0	2.9551		0	2.88592		0	2.90789		50.8744	2.33003		75.0354	2.28175
0.28183	2.65714		0	2.95464		0	2.88561		0	2.90743		52.3953	2.32911		76.5637	2.28052
0.29388	2.65069		0	2.95403		0	2.88515		0	2.90697		53.9949	2.32788		78.0919	2.27898
0.30679	2.64439		0	2.95341		0	2.88469		0	2.90651		55.5953	2.32665		79.5448	2.27775
0.3184	2.63856		0	2.9528		0	2.88439		0	2.9062		57.1957	2.32603		81.0731	2.27621
0.32959	2.63257		0	2.95219		0	2.88393		0	2.9059		58.7157	2.3248		82.6014	2.27436
0.34072	2.62673		0	2.95173		0	2.88362		0	2.90544		60.3149	2.32388		84.1296	2.27313
0.35395	2.62121		0	2.95127		0	2.88331		0	2.90498		61.9149	2.32265		85.5795	2.27159
0.36388	2.61599		0	2.9505		0	2.88285		0	2.90467		63.4341	2.32203		87.1078	2.27036
0.37711	2.61061		0	2.95004		0	2.88255		0	2.90421		65.0337	2.32111		88.636	2.26882
0.38703	2.60539		0	2.94958		0	2.88209		0	2.90391		66.6342	2.32018		90.1643	2.26728
0.40357	2.59863		0	2.94897		0	2.88178		0	2.90345		68.2343	2.31926		91.6142	2.26575
0.42011	2.59203		0	2.94851		0	2.88132		0	2.90314		69.7535	2.31834		93.1424	2.26451
0.43665	2.58589		0	2.94789		0	2.88086		0	2.90268		71.3543	2.31741		94.6737	2.26267
0.44988	2.5799		0	2.94743		0	2.88055		0	2.90238		72.9539	2.31649		96.1236	2.26113
0.46642	2.57391		0	2.94682		0	2.8801		0	2.90192		74.5534	2.31588		97.6518	2.25959
0.48296	2.56808		0	2.94636		0	2.87979		0	2.90161		76.0735	2.31464		99.1801	2.25805
0.4995	2.56255		0	2.94574		0	2.87948		0	2.90131		77.6727	2.31403		100.708	2.25651
0.51273	2.55718		0	2.94528		0	2.87902		0	2.90085		79.2727	2.3128		102.161	2.25467
0.53258	2.55088		0	2.94482		0	2.87872		0	2.90039		80.7919	2.31218		103.69	2.25313
0.55243	2.54474		0	2.94421		0	2.87841		0	2.90008		82.3915	2.31126		105.218	2.25128
0.56897	2.5389		0	2.9439		0	2.87795		0	2.89978		83.9911	2.31034		106.746	2.24943
0.59212	2.53338		0	2.94329		0	2.87764		0	2.89932		85.5907	2.30941		108.196	2.24759
0.61197	2.52785		0	2.94283		0	2.87718		0	2.89886		87.1124	2.3088		109.727	2.24574
0.63182	2.52247		0	2.94222		0	2.87688		0	2.89871		88.7121	2.30757		111.255	2.24389
0.65167	2.51725		0	2.94176		0	2.87642		0	2.89825		90.3117	2.30633		112.705	2.24205
0.67482	2.51142		0	2.9413		0	2.87611		0	2.89794		91.9113	2.30572		114.234	2.2402
0.69798	2.50558		0	2.94068		0	2.8758		0	2.89748		93.4314	2.3048		115.765	2.23805
0.72113	2.4999		0	2.94022		0	2.87534		0	2.89733		95.031	2.30356		117.293	2.23589
0.74429	2.49468		0	2.93976		0	2.87519		0	2.89687		96.6315	2.30264		118.743	2.23405
0.76745	2.48961		0	2.93915		0	2.87473		0	2.89657		98.2311	2.30141		120.271	2.2322
0.79391	2.48409		0	2.93884		0	2.87427		0	2.89626		99.7512	2.30079		121.8	2.22974
0.82037	2.47886		0	2.93838		0	2.87396		0	2.8958		101.351	2.29987		123.328	2.22758
0.85345	2.47349		0	2.93792		0	2.87366		0	2.89549		102.951	2.29864		124.781	2.22512
0.88984	2.46812		0	2.93731		0	2.87335		0	2.89519		104.471	2.29772		126.309	2.22297
0.92954	2.46305		0	2.93685		0	2.87289		0	2.89488		106.07	2.29648		127.837	2.2202
0.97585	2.45798		0	2.93639		0	2.87243		0	2.89442		107.67	2.29587		129.29	2.21773
1.0387	2.45276		0	2.93593		0	2.87228		0	2.89412		109.27	2.29464		130.818	2.21496
1.11809	2.44769		0	2.93547		0	2.87182		0	2.89381		110.79	2.29371		132.344	2.2125
1.22394	2.44263		0	2.93501		0	2.87136		0	2.89351		112.39	2.29218		133.872	2.20942
1.36619	2.43756		0	2.93455		0	2.87105		0	2.8932		113.989	2.29187		135.325	2.20696
1.56797	2.43249		0	2.93409		0	2.87074		0	2.89274		115.589	2.29033		136.853	2.20388
1.85246	2.42742		0	2.93363		0	2.87044		0	2.89243		117.109	2.28941		138.381	2.20111
2.26595	2.42236		0	2.93317		0	2.87013		0	2.89198		118.709	2.28817		139.91	2.19804
2.83492	2.41729		0	2.93286		0	2.86967		0	2.89167		120.309	2.28694		141.362	2.19496
3.64868	2.41222		0	2.9324		0	2.86936		0	2.89136		121.828	2.28633		142.891	2.19157
4.86601	2.40716		0	2.93179		0	2.8689		0	2.89106		123.428	2.28479		144.419	2.1885
6.51999	2.4024		0	2.93148		0	2.86875		0	2.89075		125.028	2.28356		145.872	2.1848
8.17397	2.39871		0	2.93102		0	2.86829		0	2.89029		126.627	2.28294		147.4	2.18142
9.82464	2.39595		0	2.93071		0	2.86798		0	2.88999		128.147	2.2814		148.928	2.17742
11.4786	2.39364		0	2.9301		0	2.86768		0	2.88968		129.747	2.28048		150.457	2.17341
13.1326	2.39149		0	2.92979		0	2.86737		0	2.88937		131.347	2.27894		151.907	2.16911
14.7833	2.3898		0	2.92933		0	2.86706		0	2.88907		132.947	2.27771		153.435	2.16449
16.4339	2.38827		0	2.92887		0	2.8666		0	2.88876		134.467	2.27709		154.963	2.15956
18.0879	2.38689		0	2.92856		0	2.86645		0	2.8883		136.067	2.27525		156.491	2.15464
19.7419	2.38551		0	2.92795		0	2.86599		0	2.88815		137.667	2.27432		157.866	2.14941
21.3926	2.38443		0	2.92764		0	2.86568		0	2.88769		139.266	2.27309		159.319	2.14418
23.0465	2.38336		0	2.92734		0	2.86538		0	2.88739		140.786	2.27155		160.618	2.13894
24.6972	2.38228		0	2.92657		0	2.86507		0	2.88708		142.387	2.27032		161.995	2.1331
26.3512	2.38136		0	2.92626		0	2.86461		0	2.88693		143.986	2.2694		163.216	2.12786
28.0052	2.38044		0	2.92565		0	2.86446		0	2.88647		145.505	2.26817		164.365	2.12232
29.6559	2.37936		0	2.92534		0	2.86415		0	2.88632		147.105	2.26663		165.51	2.11709
31.3098	2.37875		0	2.92504		0	2.86369		0	2.88586		148.706	2.26509		166.731	2.11124
32.9605	2.37783		0	2.92458		0	2.86338		0	2.8857		150.306	2.26386		167.879	2.1054
34.6145	2.37721		0	2.92412		0	2.86308		0	2.88524		151.826	2.26263		168.946	2.09986
36.2651	2.3766		0	2.92381		0	2.86277		0	2.88509		153.426	2.26109		169.941	2.09432
37.9191	2.37583		0	2.92335		0	2.86246		0	2.88479		155.026	2.25986		170.858	2.08878
39.5731	2.37522		0.00236	2.9097		0.00332	2.84775		0.00328	2.86933		156.626	2.25863		171.699	2.08324
41.2238	2.3746		0.0063	2.90448		0.00663	2.84223		0.00656	2.86429		158.146	2.25678		172.54	2.0777
42.8778	2.37399		0.01339	2.89558		0.01078	2.83717		0.01394	2.85511		159.745	2.25586		173.384	2.07216
44.5317	2.37337		0.02048	2.8873		0.01824	2.82751		0.02213	2.84654		161.344	2.25432		174.3	2.06662
46.1824	2.37276		0.02757	2.87932		0.0257	2.81847		0.03033	2.83828		162.865	2.25339		175.75	2.06231
47.8364	2.37215		0.03466	2.87181		0.03316	2.80973		0.03689	2.83017		164.465	2.25185		177.278	2.06169
49.4871	2.37169		0.04175	2.86429		0.04062	2.80176		0.04509	2.82252		166.065	2.25062		178.806	2.06139
51.141	2.37107		0.04963	2.85708		0.04808	2.79378		0.05247	2.81456		167.665	2.24878		180.259	2.06108
52.7917	2.37046		0.05672	2.85003		0.05637	2.78596		0.05985	2.80737		169.184	2.24754		181.787	2.06077
54.4457	2.37		0.06382	2.84328		0.063	2.7783		0.06723	2.80018		170.784	2.24601		183.316	2.06016
56.0964	2.36954		0.0709	2.83668		0.07129	2.77079		0.07461	2.79315		172.384	2.24447		184.844	2.05862
57.7503	2.36892		0.07878	2.83008		0.07875	2.76374		0.082	2.78626		173.983	2.24262		186.294	2.058
59.4043	2.36861		0.08509	2.82349		0.08621	2.75653		0.0902	2.77968		175.503	2.24108		187.822	2.05677
61.055	2.36815		0.09297	2.81735		0.09367	2.74963		0.09676	2.77326		177.103	2.23923		189.35	2.05523
62.709	2.36769		0.10006	2.81122		0.10113	2.74289		0.10496	2.76668		178.703	2.2377		190.879	2.05338
64.3596	2.36723		0.10716	2.80523		0.1086	2.73629		0.11234	2.76056		180.223	2.23585		192.332	2.05185
66.0136	2.36677		0.11425	2.79941		0.11606	2.72986		0.11973	2.75459		181.823	2.234		193.86	2.05
67.6676	2.36631		0.12134	2.79373		0.12352	2.72357		0.12711	2.74893		183.423	2.23215		195.388	2.04846
69.3183	2.36585		0.12844	2.78805		0.13181	2.71728		0.1345	2.74281		185.023	2.23031		196.838	2.04631
70.9723	2.36539		0.13553	2.78284		0.1401	2.71115		0.14188	2.73715		186.542	2.22846		198.366	2.04415
72.6229	2.36493		0.14262	2.77747		0.14673	2.70533		0.14926	2.73165		188.143	2.22692		199.894	2.04138
74.2769	2.36447		0.1505	2.77225		0.15419	2.6995		0.15583	2.7266		189.742	2.22477		201.423	2.03892
75.9276	2.36401		0.1576	2.76719		0.16166	2.69383		0.16321	2.72124		191.342	2.22261		202.876	2.03646
77.5815	2.36355		0.16469	2.76213		0.16995	2.68816		0.17059	2.71574		192.862	2.22107		204.404	2.03369
79.2322	2.36324		0.17099	2.75707		0.17659	2.68279		0.1788	2.71053		194.461	2.21861		205.932	2.03061
80.8862	2.36278		0.18202	2.74986		0.18405	2.67727		0.18618	2.70518		196.061	2.21677		207.46	2.02753
82.5402	2.36232		0.19385	2.74265		0.19234	2.67206		0.19357	2.70013		197.661	2.21492		208.913	2.02384
84.1909	2.36186		0.2041	2.73605		0.20063	2.66685		0.20095	2.69508		199.181	2.21246		210.442	2.02045
85.8448	2.3614		0.21435	2.72915		0.20727	2.66163		0.21161	2.68774		200.781	2.2103		211.97	2.01645
87.4988	2.36109		0.22539	2.72255		0.21888	2.65427		0.22638	2.6807		202.381	2.20784		213.42	2.01276
89.1495	2.36063		0.23563	2.71611		0.22634	2.64922		0.23459	2.67351		203.9	2.20599		214.948	2.00876
90.8002	2.35986		0.24667	2.70952		0.23795	2.64216		0.24606	2.66678		205.5	2.20353		216.476	2.00383
92.4541	2.35956		0.25691	2.70338		0.24956	2.63527		0.25673	2.6599		207.1	2.20076		218.005	1.99952
94.1081	2.35909		0.26874	2.69724		0.26033	2.62852		0.26903	2.65347		208.7	2.1983		219.457	1.99522
95.7588	2.35863		0.27899	2.69126		0.27194	2.62177		0.2797	2.6472		210.22	2.19583		220.986	1.98998
97.4128	2.35833		0.29002	2.68543		0.28439	2.61534		0.29119	2.64093		211.819	2.19306		222.439	1.98506
99.0667	2.35802		0.30027	2.6796		0.29517	2.6092		0.30267	2.63481		213.42	2.18999		223.888	1.97983
100.717	2.35756		0.31173	2.67393		0.30595	2.60307		0.31334	2.62884		215.019	2.18722		225.188	1.97429
102.371	2.3571		0.32383	2.66825		0.31756	2.59725		0.3247	2.62303		216.54	2.18414		226.641	1.96905
104.022	2.35664		0.33291	2.66273		0.33113	2.59142		0.33415	2.61737		218.14	2.18106		227.94	1.96382
105.676	2.35618		0.34502	2.65736		0.34068	2.5859		0.34676	2.61186		219.739	2.17798		229.085	1.95828
107.327	2.35572		0.3541	2.6523		0.35341	2.58038		0.35937	2.6065		221.259	2.1746		230.46	1.95305
108.981	2.35541		0.36923	2.64586		0.36297	2.57517		0.36883	2.60115		222.86	2.17121		231.608	1.94782
110.635	2.35479		0.37831	2.64079		0.3757	2.57011		0.38144	2.59595		224.461	2.16721		232.754	1.94259
112.289	2.35449		0.39344	2.63435		0.38844	2.56352		0.39405	2.5909		226.06	2.16382		233.902	1.93735
113.939	2.35403		0.40857	2.62791		0.40436	2.55723		0.40351	2.58585		227.58	2.15982		235.047	1.93181
115.593	2.35357		0.4237	2.62162		0.42028	2.5511		0.42242	2.5779		229.181	2.15613		236.268	1.92627
117.247	2.35311		0.43581	2.61548		0.43301	2.54543		0.43818	2.57178		230.78	2.15151		237.263	1.92104
118.898	2.3528		0.45094	2.60966		0.44893	2.53976		0.45394	2.56581		232.38	2.1472		238.333	1.91581
120.552	2.35234		0.46607	2.60413		0.46485	2.53439		0.46655	2.56		233.9	2.1432		239.479	1.91058
122.203	2.35188		0.48121	2.59846		0.48077	2.52902		0.48232	2.55434		235.5	2.13828		240.47	1.90535
123.857	2.35142		0.49331	2.59294		0.49351	2.52396		0.49808	2.54913		237.1	2.13335		241.465	1.90011
125.507	2.35096		0.50845	2.58757		0.50943	2.51891		0.51384	2.54378		238.62	2.12874		242.535	1.89488
127.161	2.35065		0.52358	2.5822		0.52535	2.51385		0.52645	2.53873		240.219	2.12319		243.451	1.88903
128.812	2.35019		0.53871	2.57714		0.54445	2.50833		0.54221	2.53368		241.739	2.11796		244.597	1.8838
130.466	2.34973		0.55384	2.571		0.56355	2.5025		0.56112	2.52756		243.26	2.11273		245.667	1.87857
132.12	2.34911		0.57503	2.56502		0.58266	2.49714		0.58004	2.5219		244.704	2.1075		246.662	1.87303
133.771	2.34881		0.59319	2.55934		0.60494	2.49131		0.59895	2.51624		246.064	2.10226		247.732	1.8678
135.425	2.34835		0.61134	2.55367		0.62723	2.48533		0.61787	2.51058		247.409	2.09703		248.723	1.86257
137.075	2.34773		0.62648	2.54814		0.64952	2.47997		0.63678	2.50523		248.743	2.09118		249.718	1.85733
138.729	2.34727		0.65069	2.54216		0.67181	2.47475		0.6557	2.50003		250.021	2.08595		250.788	1.85179
140.38	2.34681		0.66885	2.5371		0.69728	2.46954		0.67461	2.49498		251.149	2.08072		251.705	1.84656
142.034	2.34635		0.69003	2.53142		0.72912	2.46448		0.69668	2.48932		252.516	2.07549		252.775	1.84102
143.688	2.34589		0.71122	2.5259		0.76414	2.45942		0.71874	2.48381		253.964	2.07025		253.845	1.83579
145.338	2.34543		0.7324	2.52053		0.80871	2.45406		0.74081	2.47876		255.497	2.06779		254.836	1.82994
146.992	2.34497		0.75359	2.51547		0.86284	2.449		0.76918	2.47341		257.096	2.0681		255.982	1.82471
148.643	2.34451		0.77477	2.51025		0.93289	2.44379		0.79755	2.46805		258.632	2.07056		256.977	1.81948
150.297	2.34389		0.79596	2.50519		1.0284	2.43873		0.83223	2.46285		260.235	2.07272		258.047	1.81394
151.948	2.34328		0.82017	2.49952		1.15576	2.43367		0.87006	2.4578		261.796	2.07395		259.192	1.8084
153.602	2.34282		0.84438	2.49399		1.34043	2.42861		0.91734	2.4526		263.425	2.07549		260.413	1.80317
155.252	2.3422		0.87162	2.48878		1.59514	2.42355		0.97724	2.44755		264.978	2.0761		261.483	1.79793
156.906	2.34159		0.89583	2.48372		1.96447	2.41849		1.0529	2.4425		283.926	2.07731		262.785	1.7927
158.56	2.34098		0.92307	2.4785		2.48345	2.41343		1.16008	2.43746		284.395	2.07852		263.855	1.78716
160.211	2.34036		0.95333	2.47344		3.25396	2.40837		1.29878	2.43241		285.176	2.07973		264.925	1.78193
161.865	2.33975		0.98663	2.46838		4.31101	2.40331		1.49738	2.42736		286.135	2.08095		266.149	1.7767
163.516	2.33913		1.02597	2.46301		5.87431	2.39825		1.77795	2.42231		287.255	2.08216		267.295	1.77147
165.17	2.33836		1.06834	2.45795		7.46627	2.39457		2.16569	2.41726		288.61	2.08337		268.594	1.76623
166.82	2.33775		1.12584	2.45273		9.05822	2.39151		2.75203	2.41221		290.049	2.08459		269.739	1.761
168.474	2.33729		1.19545	2.44767		10.6502	2.38906		3.56535	2.40716		291.489	2.0858		270.885	1.75577
170.128	2.33652		1.28624	2.44261		12.2421	2.38706		4.73804	2.40212		293.008	2.08622		272.109	1.75023
171.779	2.33591		1.40428	2.43755		13.8373	2.38522		6.31108	2.39737		294.608	2.08664		273.483	1.745
173.433	2.33514		1.57376	2.43248		15.4292	2.38354		7.88727	2.39385		296.128	2.08706		274.628	1.73977
175.084	2.33453		1.79772	2.42742		17.0212	2.38185		9.46346	2.39095		297.728	2.08749		276.003	1.73392
176.738	2.33376		2.11852	2.42236		18.6131	2.38047		11.0365	2.38865		299.247	2.08791		277.456	1.72899
178.388	2.33299		2.58157	2.4173		20.2051	2.37909		12.6127	2.38651		300.846	2.08833		278.833	1.72376
180.042	2.33238		3.24436	2.41224		21.797	2.37802		14.1889	2.38468		302.445	2.08875		280.283	1.71853
181.696	2.33161		4.17954	2.40717		23.389	2.37679		15.7619	2.38315		303.965	2.08917		281.736	1.71422
183.347	2.33084		5.52631	2.40211		24.9841	2.37572		17.3381	2.38162		305.565	2.08959		283.265	1.70899
184.998	2.33007		7.03954	2.39812		26.5761	2.37464		18.9143	2.38024		307.165	2.09001		284.564	1.70376
186.652	2.32931		8.55277	2.3949		28.1681	2.37372		20.4874	2.37901		308.764	2.09043		285.405	1.69976
188.306	2.32838		10.063	2.39245		29.76	2.37281		22.0635	2.37779		310.283	2.09086		0	2.05492
189.956	2.32762		11.5792	2.39015		31.352	2.37189		23.6366	2.37672		311.883	2.09128		0	2.06108
191.61	2.32685		13.0925	2.38831		32.9439	2.37097		25.2128	2.3755		313.483	2.0917		0	2.06631
193.261	2.32593		14.6027	2.38662		34.5359	2.3702		26.789	2.37458		315.084	2.09212		0	2.07462
194.915	2.32516		16.1189	2.38508		36.131	2.36913		28.362	2.37366		316.603	2.09254		0	2.08078
196.569	2.32424		17.6321	2.3837		37.723	2.36836		29.9382	2.37274		318.203	2.09296		0	2.08632
198.22	2.32332		19.1454	2.38232		39.3149	2.36759		31.5144	2.37182		319.802	2.09338		0	2.09309
199.873	2.3224		20.6586	2.3811		40.9069	2.36683		33.0874	2.37106		321.323	2.0938		0	2.09832
201.524	2.32147		22.1718	2.38002		42.4988	2.36621		34.6636	2.37014		322.923	2.09423		0	2.10386
203.178	2.32055		23.6851	2.3791		44.0908	2.3656		36.2398	2.36938		324.524	2.09465		0	2.10971
204.832	2.31948		25.1983	2.37803		45.6827	2.36453		37.8129	2.36846		326.124	2.09549		0	2.11555
206.483	2.31871		26.7115	2.37695		47.2779	2.36407		39.3891	2.36785		327.645	2.09549		0	2.12171
208.133	2.31764		28.2248	2.37603		48.8666	2.3633		40.9621	2.36708		329.245	2.09549		0	2.12756
209.787	2.31656		29.738	2.37527		50.4618	2.36253		42.5383	2.36632		330.845	2.09088		0	2.1334
211.441	2.31564		31.2512	2.3745		52.0538	2.36192		44.1145	2.36555		332.447	2.08595		0	2.13864
213.092	2.31472		32.7644	2.37358		53.6457	2.36131		45.6907	2.36494		333.966	2.08287		0	2.14387
214.746	2.31349		34.2777	2.37281		55.2408	2.36069		47.2637	2.36433		335.567	2.08041		0	2.1491
216.4	2.31241		35.7909	2.37205		56.8328	2.35993		48.8399	2.36341		337.166	2.07856		0	2.15433
218.051	2.31134		37.3041	2.37128		58.4248	2.35931		50.413	2.3628		338.686	2.07826		0	2.15895
219.705	2.31026		38.8174	2.37066		60.0167	2.3587		51.9892	2.36219		340.286	2.07795		0	2.16326
221.355	2.30904		40.3306	2.3699		61.6087	2.35793		53.5654	2.36157		341.885	2.07918		0	2.16634
223.009	2.30781		41.8468	2.36928		63.2006	2.35701		55.1415	2.36096		343.485	2.08041		0	2.16941
224.663	2.30658		43.3571	2.36852		64.7958	2.3564		56.7177	2.36035		345.004	2.08164		0	2.17218
226.314	2.30535		44.8733	2.3679		66.3877	2.35594		58.2908	2.35974		346.605	2.08287		0	2.17434
227.968	2.30412		46.3865	2.36744		67.9797	2.35533		59.867	2.35913		348.205	2.0841		0	2.17649
229.622	2.30274		47.8998	2.36683		69.5716	2.35471		61.4432	2.35852		349.805	2.08534		0	2.17834
231.273	2.30136		49.413	2.36622		71.1668	2.3541		63.0162	2.3579		351.325	2.08626		0	2.17957
232.923	2.29998		50.9262	2.3656		72.7587	2.35349		64.5924	2.35729		352.925	2.08718		0	2.18142
234.577	2.29859		52.4395	2.36499		74.3507	2.35288		66.1686	2.35668		354.525	2.08841		0	2.18265
236.231	2.29721		53.9527	2.36438		75.9426	2.35242		67.7416	2.35622		356.045	2.08903		0	2.18388
237.885	2.29568		55.4659	2.36392		77.5346	2.35165		69.3178	2.35561		357.645	2.08964		0	2.18511
239.536	2.29399		56.9791	2.3633		79.1297	2.35104		70.894	2.355		359.245	2.09057		0	2.18603
241.19	2.29245		58.4924	2.36269		80.7217	2.35042		72.4671	2.35438		360.845	2.09057		0	2.18726
242.841	2.29076		60.0056	2.36207		82.3136	2.34981		74.0433	2.35393		362.365	2.09149		0	2.18726
244.495	2.28907		61.5188	2.36161		83.9056	2.3495		75.6194	2.35331		363.966	2.09211		6.81236e-08	2.25867
246.145	2.28739		63.0351	2.361		85.4975	2.34874		77.1925	2.35255		365.565	2.09241		0.0760874	2.26451
247.799	2.28539		64.5483	2.36054		87.0895	2.34812		78.7687	2.35194		367.166	2.09303		0.152882	2.27067
249.453	2.28355		66.0615	2.35993		88.6814	2.34766		80.3449	2.35117		368.686	2.09303		0.228913	2.2759
251.104	2.2814		67.5748	2.35947		90.2766	2.3469		81.9179	2.35071		370.287	2.09365		0.382818	2.28514
252.758	2.2794		69.088	2.35885		91.8685	2.34644		83.4941	2.3501		371.886	2.09395		0.533534	2.29129
254.408	2.2771		70.6012	2.35839		93.4605	2.34582		85.0703	2.34949		373.406	2.09395		0.765637	2.29806
256.062	2.27495		72.1145	2.35793		95.0525	2.34521		86.6433	2.34888		375.006	2.09457		0.994725	2.3036
257.716	2.27264		73.6277	2.35732		96.6476	2.3446		88.2195	2.34826		376.606	2.09519		1.37453	2.30945
259.367	2.27034		75.1409	2.35655		98.2364	2.34398		89.7957	2.34781		378.206	2.09519		1.83271	2.31468
261.021	2.26788		76.6541	2.35609		99.8315	2.34337		91.3719	2.34704		379.726	2.0958		2.52298	2.32022
262.675	2.26527		78.1674	2.35548		101.423	2.3426		92.945	2.34658		381.327	2.0958		3.66843	2.32545
264.326	2.26266		79.6806	2.35517		103.015	2.34214		94.5212	2.34597		382.927	2.0958		5.12133	2.32853
265.98	2.2599		81.1938	2.35456		104.607	2.34153		96.0974	2.34536		384.526	2.0958		6.64959	2.32915
267.63	2.25714		82.7071	2.3541		106.203	2.34092		97.6704	2.34475		386.047	2.0958		8.17784	2.32822
269.284	2.25437		84.2203	2.35348		107.794	2.3403		99.2466	2.34413		387.647	2.09611		9.63075	2.32638
270.935	2.25145		85.7335	2.35318		109.386	2.33969		100.823	2.34352		389.246	2.0958		11.162	2.32391
272.589	2.24854		87.2468	2.35256		110.978	2.33908		102.399	2.34306		390.766	2.09611		12.6903	2.32084
274.243	2.24547		88.763	2.3521		112.57	2.33846		103.972	2.3423		392.366	2.09672		14.2185	2.31776
275.897	2.2424		90.2762	2.35149		114.162	2.33785		105.548	2.34169		393.966	2.09672		15.6714	2.3156
277.548	2.23917		91.7895	2.35103		115.754	2.33708		107.121	2.34107		395.566	2.09642		17.1997	2.31314
279.202	2.2361		93.3027	2.35057		117.349	2.33647		108.697	2.34046		397.086	2.09672		18.728	2.31099
280.852	2.23303		94.8159	2.34996		118.941	2.33601		110.274	2.33985		398.686	2.09672		20.2562	2.30976
282.506	2.2298		96.3291	2.3495		120.533	2.3354		111.85	2.33924		400.286	2.09642		21.7091	2.30822
284.157	2.22643		97.8424	2.34904		122.125	2.33463		113.423	2.33878		401.886	2.09672		23.2404	2.3076
285.811	2.2232		99.3556	2.34858		123.717	2.33402		114.999	2.33817		403.408	2.09703		24.7687	2.30668
287.465	2.22013		100.869	2.34812		125.309	2.33341		116.575	2.33756		405.008	2.09672		26.2216	2.30637
289.116	2.21675		102.385	2.3475		126.901	2.33295		118.148	2.33694		406.609	2.09672		27.7498	2.30606
290.77	2.21353		103.898	2.34704		128.496	2.33233		119.724	2.33633		408.13	2.09672		29.2781	2.30576
292.42	2.21015		105.412	2.34658		130.088	2.33172		121.301	2.33572		409.729	2.09703		30.8063	2.30576
294.074	2.20708		106.925	2.34612		131.68	2.33111		122.874	2.33511		411.33	2.09672		32.2592	2.30606
295.725	2.20385		108.438	2.34551		133.272	2.33049		124.45	2.3345		412.929	2.09672		33.7905	2.30606
297.379	2.20032		109.951	2.34505		134.864	2.32973		126.023	2.33388		414.449	2.09672		35.3188	2.30668
299.03	2.19725		111.464	2.34459		136.459	2.32927		127.599	2.33327		416.049	2.09672		36.847	2.30699
300.684	2.19403		112.978	2.34413		138.051	2.3285		129.175	2.33266		417.649	2.09672		38.2999	2.30791
302.337	2.1908		114.491	2.34367		139.643	2.32789		130.748	2.3319		419.248	2.09611		39.8282	2.30853
303.988	2.18773		116.004	2.34305		141.235	2.32712		132.325	2.33128		420.768	2.09611		41.3595	2.30945
305.642	2.18466		117.517	2.34259		142.827	2.32635		133.901	2.33067		422.369	2.09611		42.8124	2.31007
307.296	2.18159		119.031	2.34198		144.419	2.32589		135.477	2.32991		423.968	2.0958		44.3406	2.31099
308.947	2.17852		120.544	2.34152		146.011	2.32513		137.05	2.32914		425.489	2.0958		45.8689	2.31191
310.601	2.17575		122.057	2.34091		147.606	2.32451		138.626	2.32853		427.089	2.09549		47.3971	2.31253
312.251	2.17268		123.57	2.34029		149.198	2.32375		140.202	2.32776		428.688	2.09549		48.85	2.31345
313.905	2.16977		125.084	2.33999		150.79	2.32298		141.775	2.327		430.288	2.09549		50.3813	2.31468
315.559	2.16685		126.597	2.33953		152.382	2.32221		143.352	2.32639		431.808	2.09519		51.9096	2.3153
317.21	2.16393		128.11	2.33876		153.977	2.32145		144.925	2.32562		433.408	2.09488		53.4378	2.31653
318.861	2.16101		129.623	2.3383		155.569	2.32083		146.501	2.32471		435.009	2.09457		54.8907	2.31745
320.515	2.15825		131.139	2.33784		157.161	2.32007		148.077	2.32409		436.609	2.09457		56.419	2.31837
322.169	2.15548		132.653	2.33722		158.753	2.3193		149.653	2.32318		438.129	2.09457		57.9472	2.3193
323.823	2.15257		134.163	2.33676		160.345	2.31838		151.226	2.32241		439.729	2.09395		59.4002	2.32053
325.473	2.14965		135.679	2.33615		161.937	2.31761		152.802	2.32165		441.33	2.09426		60.9284	2.32114
327.127	2.14689		137.192	2.33554		163.532	2.31685		154.376	2.32073		442.85	2.09365		62.4597	2.32207
328.778	2.14428		138.706	2.33508		165.124	2.31624		155.952	2.31996		444.45	2.09365		63.9879	2.32268
330.432	2.14136		140.219	2.33446		166.716	2.31532		157.528	2.31904		446.045	2.09334		65.4408	2.32361
332.083	2.13859		141.732	2.33385		168.308	2.31455		159.104	2.31828		447.64	2.09303		66.9691	2.32453
333.737	2.13568		143.245	2.33339		169.9	2.31363		160.677	2.31736		449.16	2.09272		68.4974	2.32515
335.391	2.13291		144.759	2.33278		171.495	2.31286		162.253	2.31644		450.76	2.09272		70.0256	2.32638
337.041	2.13		146.272	2.33232		173.087	2.31194		163.83	2.31553		452.359	2.09241		71.4785	2.32699
338.695	2.12708		147.785	2.3317		174.679	2.31102		165.406	2.31476		453.959	2.09241		73.0068	2.3273
340.349	2.12416		149.298	2.33109		176.271	2.3101		166.979	2.31384		455.477	2.09211		74.5381	2.32822
342	2.12109		150.811	2.33048		177.863	2.30934		168.555	2.31293		457.079	2.0918		75.9879	2.32853
343.654	2.11817		152.325	2.33002		179.458	2.30842		170.131	2.31201		458.679	2.0918		77.5192	2.32915
345.305	2.1151		153.838	2.32925		181.05	2.3075		171.704	2.31109		460.28	2.09118		79.0475	2.32976
346.959	2.11218		155.351	2.32863		182.642	2.30642		173.28	2.31002		461.803	2.09118		80.5757	2.33007
348.613	2.10881		156.867	2.32802		184.234	2.30566		174.857	2.30925		463.402	2.09088		82.0286	2.33069
350.267	2.10573		158.381	2.32725		185.826	2.30474		176.43	2.30834		465.001	2.09088		83.5569	2.33099
351.917	2.10251		159.894	2.32664		187.421	2.30382		178.006	2.30726		466.521	2.08995		85.0882	2.33161
353.571	2.09913		161.407	2.32603		189.013	2.30274		179.582	2.30635		468.123	2.08964		86.6164	2.33161
355.222	2.09575		162.92	2.32541		190.605	2.30182		181.158	2.30528		469.724	2.08964		88.0693	2.33192
356.876	2.09222		164.434	2.3248		192.197	2.3009		182.734	2.30436		471.324	2.08934		89.5976	2.33222
358.53	2.08884		165.947	2.32403		193.792	2.29983		184.307	2.30344		472.845	2.08934		91.1258	2.33192
360.18	2.08547		167.46	2.32327		195.384	2.29891		185.884	2.30237		474.446	2.08964		92.6541	2.33222
361.834	2.08224		168.973	2.32265		196.976	2.29784		187.46	2.30115		476.046	2.08903		94.107	2.33253
363.485	2.07994		170.486	2.32189		198.568	2.29677		189.033	2.30023		477.566	2.08903		95.6353	2.33284
365.139	2.07871		172.003	2.32127		200.16	2.29569		190.609	2.29916		479.166	2.08872		97.1635	2.33253
366.803	2.07886		173.516	2.3202		201.752	2.29462		192.185	2.29809		480.767	2.08872		98.6194	2.33222
368.457	2.07978		175.029	2.31958		203.344	2.2937		193.758	2.29701		482.37	2.08841		100.148	2.33253
370.108	2.08147		176.542	2.31866		204.939	2.29247		195.334	2.29594		483.892	2.08841		101.676	2.33222
371.762	2.08347		178.056	2.31805		206.531	2.2914		196.911	2.29472		485.492	2.08811		103.204	2.33222
373.412	2.08577		179.569	2.31713		208.123	2.29017		198.484	2.29365		487.092	2.0878		104.657	2.33253
375.066	2.08808		181.082	2.31636		209.715	2.28895		200.06	2.29243		488.612	2.08749		106.185	2.33192
376.72	2.09023		182.595	2.3156		211.307	2.28787		201.636	2.2912		490.212	2.08718		107.714	2.33192
378.371	2.09207		184.112	2.31483		212.899	2.28649		203.209	2.28998		491.812	2.08718		109.245	2.33192
380.025	2.0936		185.622	2.31406		214.49	2.28527		204.785	2.28875		493.411	2.08718		110.695	2.33192
381.676	2.09514		187.138	2.31314		216.086	2.28404		206.362	2.28753		494.931	2.08687		112.226	2.33161
383.33	2.09637		188.648	2.31222		217.678	2.28281		207.935	2.286		496.531	2.08626		113.754	2.33161
384.984	2.09744		190.165	2.31145		219.27	2.28128		209.511	2.28478		498.13	2.08657		115.207	2.3313
386.634	2.09836		191.675	2.31053		220.861	2.28005		211.087	2.2834		499.731	2.08595		116.735	2.33099
388.288	2.09929		193.191	2.30961		222.453	2.27868		212.663	2.28202		501.251	2.08564		118.264	2.33099
389.939	2.10005		194.704	2.30885		224.045	2.2773		214.236	2.28065		502.851	2.08534		119.795	2.33069
391.593	2.10067		196.217	2.30793		225.637	2.27561		215.812	2.27927		504.448	2.08534		121.245	2.33069
393.244	2.10128		197.731	2.30701		227.232	2.27423		217.389	2.27774		505.969	2.08503		122.773	2.33038
394.897	2.10174		199.244	2.30609		228.824	2.2727		218.962	2.27606		507.568	2.08472		124.304	2.33007
396.551	2.1022		200.757	2.30517		230.416	2.27101		220.538	2.27468		509.166	2.08441		125.833	2.32976
398.202	2.10266		202.27	2.3044		232.008	2.26932		222.114	2.273		510.766	2.0838		127.286	2.32945
399.856	2.10312		203.784	2.30332		233.6	2.26779		223.687	2.27131		512.286	2.08349		128.814	2.32976
401.507	2.10343		205.297	2.3024		235.192	2.2661		225.263	2.26963		513.886	2.08349		130.345	2.32976
403.161	2.10374		206.813	2.30148		236.787	2.26442		226.839	2.26795		515.488	2.08318		131.795	2.32976
404.811	2.10405		208.326	2.30056		238.379	2.26288		228.412	2.26611		517.087	2.08318		133.326	2.32945
406.465	2.1042		209.84	2.29949		239.971	2.26089		229.989	2.26428		518.606	2.08287		134.855	2.32945
408.119	2.10466		211.353	2.29842		241.563	2.25905		231.565	2.26244		520.207	2.08195		136.383	2.32945
409.77	2.10481		212.866	2.29734		243.158	2.25737		233.138	2.2606		521.806	2.08195		137.836	2.32976
411.424	2.10512		214.379	2.29642		244.75	2.25553		234.714	2.25877		523.406	2.08133		139.364	2.32945
413.078	2.10527		215.892	2.29535		246.342	2.25338		236.29	2.25678		524.927	2.08103		140.892	2.32945
414.729	2.10558		217.406	2.29427		247.934	2.25154		237.866	2.25464		526.526	2.08103		142.42	2.32976
416.383	2.10558		218.919	2.29305		249.526	2.24955		239.44	2.25265		528.127	2.08072		143.876	2.32976
418.033	2.10589		220.432	2.29197		251.118	2.24755		241.016	2.25066		529.646	2.08041		145.405	2.32976
419.687	2.10604		221.945	2.29075		252.71	2.24541		242.592	2.24852		531.246	2.0798		146.933	2.32976
421.341	2.10619		223.462	2.28952		254.305	2.24326		244.165	2.24622		532.846	2.07949		148.386	2.33007
422.995	2.10635		224.975	2.28844		255.897	2.24112		245.741	2.24408		534.446	2.07887		149.914	2.33007
424.646	2.10635		226.488	2.28722		257.489	2.23897		247.314	2.24179		535.968	2.07887		151.442	2.33007
426.3	2.1065		228.001	2.28599		259.081	2.23682		248.89	2.23949		537.568	2.07795		152.971	2.33038
427.954	2.10666		229.515	2.28476		260.673	2.23452		250.467	2.2372		539.168	2.07733		154.424	2.33038
429.605	2.10681		231.028	2.28338		262.265	2.23207		252.043	2.23475		540.688	2.07733		155.952	2.33069
431.262	2.10681		232.541	2.28216		263.86	2.22992		253.616	2.23245		542.288	2.07641		157.483	2.33069
432.913	2.10696		234.054	2.28078		265.452	2.22747		255.192	2.23001		543.888	2.07579		159.011	2.3313
434.573	2.10696		235.567	2.27924		267.044	2.22517		256.768	2.22741		545.488	2.07549		160.464	2.33161
436.224	2.10712		237.081	2.27786		268.636	2.22272		258.341	2.22496		547.008	2.07518		161.992	2.33161
437.878	2.10727		238.594	2.27633		270.231	2.22027		259.917	2.22236		548.607	2.07456		163.521	2.33222
439.548	2.10742		240.107	2.27495		271.823	2.21781		261.494	2.21991		550.207	2.07364		165.052	2.33222
441.202	2.10727		241.62	2.27341		273.415	2.21521		263.07	2.21731		551.808	2.07333		166.502	2.33253
442.856	2.10742		243.137	2.27172		275.007	2.21275		264.643	2.21471		553.328	2.07272		168.033	2.33315
444.51	2.10742		244.647	2.27034		276.599	2.21015		266.219	2.21211		554.928	2.0721		169.561	2.33346
446.164	2.10758		246.163	2.2685		278.191	2.20754		267.792	2.20935		556.529	2.07148		171.014	2.33376
447.818	2.10773		247.676	2.26682		279.786	2.20493		269.368	2.20675		558.048	2.07087		172.543	2.33438
449.469	2.10788		249.19	2.26528		281.378	2.20233		270.944	2.204		559.648	2.07025		174.074	2.33469
451.143	2.10788		250.703	2.26359		282.97	2.19942		272.521	2.2014		561.249	2.06995		175.602	2.3353
452.8	2.10804		252.216	2.26175		284.562	2.19681		274.094	2.19865		562.848	2.06871		177.055	2.33592
454.49	2.10804		253.729	2.25991		286.157	2.19436		275.67	2.19574		564.368	2.06841		178.583	2.33623
456.144	2.10804		255.242	2.25823		287.749	2.1916		277.246	2.19283		565.969	2.06748		180.112	2.33684
457.795	2.10819		256.756	2.25623		289.341	2.18884		278.819	2.19008		567.57	2.06656		181.64	2.33746
459.472	2.10834		258.269	2.25424		290.933	2.18608		280.395	2.18717		569.171	2.06625		183.093	2.33838
461.123	2.10819		259.782	2.25224		292.525	2.18347		281.971	2.18442		570.692	2.06564		184.621	2.33869
462.777	2.10834		261.295	2.25025		294.117	2.18071		283.548	2.18182		572.291	2.06441		186.152	2.3393
464.431	2.1085		262.812	2.2481		295.709	2.17811		285.121	2.17891		573.891	2.06379		187.605	2.33992
466.085	2.10834		264.322	2.24611		297.304	2.17535		286.697	2.17616		575.411	2.06287		189.133	2.34115
467.739	2.1085		265.835	2.24396		298.896	2.17274		288.27	2.17325		577.01	2.06225		190.662	2.34177
469.389	2.10865		267.351	2.24181		300.488	2.17013		289.846	2.1705		578.61	2.06133		192.193	2.34269
471.053	2.10865		268.865	2.23951		302.08	2.16737		291.419	2.16774		580.21	2.06071		193.643	2.3433
472.704	2.1085		270.378	2.23736		303.672	2.16477		292.995	2.16499		581.731	2.05979		195.171	2.34423
474.358	2.10865		271.891	2.23506		305.264	2.16201		294.572	2.16223		583.331	2.05917		196.702	2.34546
476.071	2.10881		273.404	2.23276		306.859	2.15925		296.148	2.15948		584.931	2.05763		198.231	2.34607
477.725	2.10865		274.917	2.23031		308.451	2.15664		297.721	2.15673		586.532	2.05671		199.683	2.34669
479.379	2.10881		276.431	2.22785		310.043	2.15404		299.297	2.15382		588.052	2.05609		201.212	2.34792
481.037	2.10865		277.944	2.22555		311.635	2.15128		300.873	2.15107		589.652	2.05517		202.74	2.34884
482.691	2.10881		279.457	2.2231		313.227	2.14867		302.446	2.14816		591.252	2.05425		204.193	2.34977
484.351	2.10865		280.97	2.22064		314.822	2.14591		304.022	2.14525		592.772	2.05363		205.721	2.351
486.002	2.10881		282.487	2.21819		316.414	2.14331		305.599	2.1425		594.372	2.05271		207.249	2.35131
487.679	2.10896		284	2.21558		318.006	2.14055		307.172	2.13959		595.973	2.05179		208.781	2.35223
489.333	2.10881		285.513	2.21297		319.598	2.13779		308.748	2.13669		597.573	2.05086		210.231	2.35315
490.987	2.10896		287.026	2.21052		321.193	2.13503		310.324	2.13363		599.093	2.04963		211.759	2.35377
492.641	2.10896		288.54	2.20791		322.785	2.13227		311.897	2.13072		600.693	2.04871		213.29	2.355
494.302	2.10881		290.053	2.20546		324.377	2.12951		313.473	2.12781		602.293	2.04778		214.818	2.35562
495.956	2.10896		291.566	2.20285		325.969	2.12675		315.049	2.12475		603.894	2.04655		216.271	2.35685
497.626	2.10896		293.079	2.20024		327.561	2.12384		316.626	2.12185		605.414	2.04594		217.8	2.35777
499.277	2.10896		294.592	2.19733		329.156	2.12108		318.202	2.11879		607.013	2.04501		219.331	2.35838
500.944	2.10911		296.106	2.19472		330.748	2.11832		319.775	2.11557		608.614	2.04409		220.859	2.35962
502.595	2.10896		297.619	2.19227		332.34	2.1154		321.351	2.11251		610.133	2.04317		222.309	2.36054
504.249	2.10911		299.132	2.18966		333.932	2.11234		322.927	2.10915		611.733	2.04194		223.84	2.36146
505.913	2.10896		300.648	2.1872		335.527	2.10943		324.5	2.10594		613.333	2.04132		225.369	2.36177
507.567	2.10896		302.162	2.1846		337.119	2.10651		326.077	2.10272		614.933	2.04009		226.821	2.363
509.221	2.10911		303.675	2.18214		338.711	2.10329		327.653	2.09936		616.454	2.03917		228.35	2.36423
510.881	2.10896		305.188	2.17953		340.303	2.10038		329.226	2.09584		618.055	2.03824		229.878	2.36485
512.535	2.10911		306.701	2.17693		341.895	2.09731		330.802	2.09247		619.656	2.03701		231.406	2.36608
514.192	2.10896		308.215	2.17447		343.487	2.09409		332.378	2.08895		621.176	2.03578		232.859	2.36669
515.846	2.10927		309.728	2.17202		345.079	2.09088		333.954	2.08574		622.775	2.03486		234.39	2.36762
517.5	2.10911		311.241	2.16956		346.674	2.08781		335.527	2.08283		624.375	2.03363		235.919	2.36885
519.154	2.10896		312.754	2.16711		348.266	2.0849		337.104	2.081		625.975	2.03239		237.447	2.36977
520.805	2.10911		314.27	2.16465		349.858	2.08229		338.68	2.08039		627.495	2.03147		238.9	2.3707
522.466	2.10896		315.784	2.16205		351.45	2.08076		340.253	2.08054		629.094	2.03055		240.428	2.37162
524.116	2.10911		317.297	2.15959		353.042	2.08014		341.829	2.08115		630.696	2.02962		241.956	2.37223
525.77	2.10896		318.81	2.15714		354.646	2.07999		343.405	2.08207		632.296	2.0287		243.409	2.37347
527.441	2.10911		320.323	2.15468		356.238	2.08076		344.978	2.0836		633.817	2.02747		244.94	2.375
529.095	2.10896		321.837	2.15223		357.833	2.08198		346.554	2.08544		635.417	2.02685		246.469	2.37593
530.745	2.10896		323.35	2.14962		359.425	2.08382		348.131	2.08712		637.017	2.02562		247.997	2.37747
532.399	2.10896		324.863	2.14732		361.017	2.08551		349.704	2.0888		638.536	2.02439		249.45	2.37901
534.057	2.10881		326.376	2.14487		362.609	2.08735		351.28	2.09018		640.137	2.02347		250.978	2.38054
535.707	2.10896		327.89	2.14241		364.204	2.08919		352.856	2.09156		641.737	2.02224		252.506	2.38239
537.361	2.10881		329.403	2.1398		365.796	2.09072		354.432	2.09263		643.338	2.02131		254.035	2.38485
539.022	2.10865		330.916	2.1375		367.388	2.09195		356.005	2.09354		644.858	2.02039		255.488	2.38732
540.673	2.10896		332.429	2.1349		368.98	2.09302		357.581	2.09431		646.458	2.01916		257.019	2.38947
542.327	2.10865		333.945	2.13244		370.572	2.09394		359.158	2.09507		648.059	2.01824		258.547	2.39286
543.977	2.10881		335.459	2.12999		372.164	2.09471		360.734	2.09553		649.659	2.017		260	2.39593
545.631	2.10865		336.972	2.12738		373.759	2.09532		362.307	2.09614		651.179	2.01639		261.528	2.40024
547.285	2.10881		338.485	2.12493		375.351	2.09593		363.883	2.09676		652.779	2.01516		262.903	2.40547
548.936	2.10896		339.998	2.12232		376.943	2.09639		365.459	2.09706		654.38	2.01423		263.976	2.41071
550.59	2.10881		341.512	2.11971		378.535	2.09685		367.032	2.09767		655.899	2.013		264.817	2.41625
552.241	2.10865		343.025	2.11726		380.127	2.09731		368.609	2.09798		657.499	2.01208		265.35	2.42148
553.901	2.10881		344.538	2.11465		381.722	2.09777		370.185	2.09829		659.099	2.01116		265.809	2.42733
555.552	2.10865		346.051	2.11189		383.311	2.09823		371.758	2.09875		660.699	2.01023		266.116	2.43287
557.232	2.10881		347.568	2.10928		384.906	2.09839		373.334	2.09905		662.218	2.00931		266.345	2.4381
558.883	2.10865		349.078	2.10667		386.498	2.09885		374.91	2.09936		663.819	2.00839		266.574	2.44518
560.55	2.1085		350.594	2.10376		388.09	2.099		376.486	2.09951		665.418	2.00685		266.728	2.45133
562.207	2.10865		352.107	2.10115		389.682	2.09931		378.059	2.09982		667.018	2.00623		266.879	2.45903
563.858	2.1085		353.62	2.09823		391.277	2.09961		379.636	2.09997		668.539	2.005		267.032	2.46918
565.515	2.1085		355.134	2.09547		392.869	2.09977		381.209	2.10028		670.138	2.00408		267.108	2.47472
567.166	2.1085		356.647	2.09256		394.461	2.10007		382.788	2.10058		671.738	2.00285		267.186	2.48119
568.837	2.10834		358.16	2.08964		396.053	2.10023		384.37	2.10058		673.257	2.00161		267.261	2.48857
570.491	2.1085		359.673	2.08673		397.645	2.10053		385.947	2.10073		674.858	2.00069		267.34	2.49627
572.141	2.1085		361.187	2.08382		399.24	2.10069		387.52	2.10104		676.459	1.99946		267.415	2.50488
573.795	2.10834		362.7	2.08151		400.832	2.10099		389.096	2.10119		678.059	1.99823		267.491	2.5135
575.489	2.10819		364.216	2.07983		402.424	2.10099		390.685	2.10135		679.579	1.99761		267.569	2.52243
577.14	2.10834		365.729	2.07891		404.016	2.10115		392.264	2.1015		681.181	1.99638		267.644	2.53135
578.794	2.10819		367.243	2.07906		405.608	2.1013		393.84	2.10165		682.781	1.99515		267.72	2.54028
580.464	2.10804		368.756	2.07983		407.2	2.10145		395.423	2.10165		684.384	1.99423		267.798	2.5489
582.118	2.10819		370.269	2.08121		408.792	2.10161		396.999	2.10181		685.904	1.9933		267.873	2.55813
583.769	2.10804		371.782	2.0829		410.387	2.10191		398.572	2.10196		687.503	1.99207		267.949	2.56705
585.423	2.10804		373.296	2.08474		411.979	2.10191		400.148	2.10196		689.103	1.99084		268.027	2.57567
587.073	2.10788		374.809	2.08658		413.571	2.10207		401.724	2.10211		690.623	1.98992		268.102	2.5846
588.731	2.10788		376.322	2.08826		415.166	2.10222		403.297	2.10226		692.225	1.98869		268.178	2.59414
590.381	2.10773		377.838	2.0898		416.758	2.10237		404.892	2.10226		693.826	1.98746		268.256	2.60306
592.032	2.10788		379.351	2.09118		418.35	2.10253		406.469	2.10242		695.425	1.98622		268.332	2.6126
593.686	2.10773		380.865	2.09241		419.942	2.10268		408.048	2.10242		696.945	1.9853		268.41	2.62276
595.34	2.10773		382.378	2.09348		421.534	2.10283		409.621	2.10257		698.545	1.98407		268.485	2.63261
596.991	2.10758		383.891	2.0944		423.126	2.10299		411.197	2.10257		700.145	1.98284		268.561	2.64307
598.645	2.10742		385.404	2.09517		424.721	2.10314		412.773	2.10257		701.744	1.98161		268.639	2.65354
600.299	2.10758		386.918	2.09578		426.313	2.10329		414.347	2.10272		703.264	1.98007		268.714	2.66431
601.949	2.10742		388.431	2.09655		427.905	2.10329		415.929	2.10272		704.865	1.97884		268.79	2.67477
603.603	2.10727		389.941	2.09716		429.497	2.10345		417.505	2.10288		706.465	1.97761		268.868	2.68555
605.254	2.10742		391.457	2.09762		431.089	2.10345		419.081	2.10303		707.985	1.97668		268.943	2.69632
606.911	2.10727		392.971	2.09793		432.681	2.1036		420.661	2.10303		709.585	1.97514		269.019	2.70709
608.598	2.10712		394.484	2.09839		434.276	2.1036		422.237	2.10303		711.185	1.97361		269.019	2.71786
610.252	2.10727		395.997	2.09869		435.868	2.10375		423.81	2.10303		712.784	1.97237
611.903	2.10712		397.51	2.09915		437.46	2.10391		425.386	2.10318		714.304	1.97114
613.573	2.10727		399.023	2.09946		439.052	2.10391		426.962	2.10318		715.904	1.9693
615.227	2.10712		400.537	2.09992		440.647	2.10391		428.535	2.10334		717.504	1.96776
616.881	2.10696		402.05	2.10023		442.242	2.10406		430.112	2.10318		719.104	1.96653
618.535	2.10696		403.563	2.10038		443.834	2.10406		431.688	2.10334		720.623	1.96529
620.189	2.10696		405.076	2.10069		445.426	2.10406		433.264	2.10349		722.222	1.96345
621.84	2.10681		406.59	2.101		447.018	2.10406		434.837	2.10334		723.824	1.9616
623.537	2.10681		408.103	2.10115		448.61	2.10421		436.413	2.10349		725.343	1.96037
625.188	2.10681		409.619	2.1013		450.202	2.10437		437.986	2.10334		726.943	1.95883
626.842	2.10666		411.132	2.10161		451.8	2.10421		439.562	2.10349		728.544	1.95698
628.499	2.1065		412.646	2.10176		453.392	2.10437		441.154	2.10334		730.143	1.95575
630.15	2.10666		414.159	2.10192		454.984	2.10452		442.727	2.10349		731.664	1.95421
631.804	2.1065		415.672	2.10207		456.576	2.10437		444.304	2.10349		733.264	1.95267
633.491	2.10635		417.185	2.10222		458.168	2.10452		445.883	2.10349		734.864	1.95083
635.148	2.1065		418.698	2.10253		459.763	2.10452		447.456	2.10349		736.464	1.94929
636.802	2.10635		420.212	2.10253		461.377	2.10452		449.032	2.10349		737.984	1.94775
638.453	2.10619		421.725	2.10284		462.972	2.10452		450.612	2.10364		739.585	1.9459
640.11	2.10619		423.238	2.10284		464.564	2.10467		452.188	2.10349		741.184	1.94436
641.764	2.10604		424.751	2.10314		466.156	2.10483		453.764	2.10349		742.705	1.94252
643.414	2.10619		426.265	2.10314		467.755	2.10483		455.34	2.10349		744.304	1.94098
645.068	2.10604		427.778	2.1033		469.347	2.10498		456.916	2.10349		745.904	1.93944
646.722	2.10589		429.297	2.10345		470.939	2.10513		458.489	2.10349		747.504	1.9379
648.38	2.10604		430.81	2.1036		472.53	2.10498		460.066	2.10349		749.024	1.93605
650.03	2.10589		432.324	2.1036		474.126	2.10513		461.645	2.10334		750.624	1.93421
651.684	2.10573		433.837	2.10376		475.718	2.10513		463.221	2.10349		752.226	1.93236
653.345	2.10573		435.35	2.10391		477.31	2.10513		464.797	2.10334		753.826	1.93082
654.999	2.10573		436.863	2.10406		478.917	2.10513		466.37	2.10349		755.346	1.92867
656.66	2.10558		438.38	2.10406		480.513	2.10513		467.95	2.10334		756.946	1.92713
658.317	2.10573		439.89	2.10406		482.108	2.10513		469.532	2.10349		758.547	1.92528
659.968	2.10558		441.406	2.10422		483.7	2.10513		471.105	2.10334		760.068	1.92374
661.651	2.10573		442.919	2.10437		485.292	2.10529		472.681	2.10349		761.667	1.9219
663.305	2.10558		444.432	2.10452		486.884	2.10513		474.258	2.10349		763.267	1.92005
664.959	2.10543		445.946	2.10452		488.476	2.10513		475.834	2.10334		764.867	1.9182
666.613	2.10558		447.459	2.10468		490.067	2.10513		477.407	2.10349		766.387	1.91635
668.267	2.10543		448.972	2.10483		491.663	2.10529		478.983	2.10334		767.986	1.91482
669.921	2.10543		450.485	2.10483		493.258	2.10513		480.556	2.10349		769.586	1.91235
671.572	2.10543		452.002	2.10498		494.859	2.10529		482.132	2.10334		771.188	1.91051
673.226	2.10527		453.515	2.10514		496.451	2.10513		483.715	2.10334		772.707	1.90835
674.876	2.10512		455.031	2.10514		498.046	2.10513		485.291	2.10318		774.307	1.9062
676.53	2.10527		456.544	2.10529		499.641	2.10513		486.867	2.10334		775.907	1.90435
678.184	2.10512		458.058	2.10529		501.233	2.10513		488.443	2.10318		777.427	1.9022
679.835	2.10527		459.574	2.10529		502.825	2.10513		490.042	2.10303		779.028	1.89973
681.489	2.10512		461.087	2.10544		504.424	2.10513		491.615	2.10318		780.628	1.89758
683.146	2.10497		462.603	2.10544		506.035	2.10513		493.191	2.10303		782.228	1.89512
684.807	2.10512		464.12	2.1056		507.633	2.10513		494.776	2.10318		783.748	1.89265
686.458	2.10497		465.636	2.1056		509.225	2.10498		496.353	2.10303		785.348	1.88988
688.122	2.10481		467.155	2.1056		510.817	2.10498		497.954	2.10318		786.948	1.88804
689.772	2.10481		468.674	2.10575		512.412	2.10513		499.527	2.10303		788.469	1.88588
691.426	2.10481		470.194	2.10575		514.004	2.10498		501.106	2.10288		790.07	1.88373
693.08	2.10466		471.707	2.10575		515.599	2.10498		502.686	2.10288		791.671	1.88157
694.731	2.10451		473.22	2.1059		517.194	2.10513		504.268	2.10303		793.27	1.87942
696.382	2.10451		474.733	2.1059		518.79	2.10498		505.845	2.10272		794.791	1.87696
698.036	2.10451		476.247	2.1059		520.381	2.10498		507.424	2.10272		796.391	1.87542
699.689	2.10435		477.76	2.10606		521.98	2.10498		509	2.10272		797.99	1.87357
701.367	2.10435		479.297	2.10606		523.572	2.10513		510.576	2.10272		799.591	1.87142
703.017	2.1042		480.81	2.10606		525.167	2.10513		512.149	2.10272		801.112	1.86926
704.678	2.1042		482.324	2.10621		526.759	2.10529		513.725	2.10257		802.713	1.86742
706.329	2.1042		483.837	2.10606		528.351	2.10513		515.302	2.10242		804.313	1.86557
707.983	2.1042		485.35	2.10621		529.943	2.10513		516.875	2.10257		805.834	1.86341
709.633	2.10405		486.872	2.10621		531.535	2.10498		518.451	2.10242		807.433	1.86157
711.31	2.10389		488.386	2.10636		533.127	2.10513		520.03	2.10242		809.033	1.85972
712.961	2.10405		489.902	2.10621		534.722	2.10498		521.603	2.10242		810.634	1.85787
714.615	2.10389		491.415	2.10636		536.317	2.10498		523.183	2.10242		812.154	1.85541
716.266	2.10405		492.931	2.10636		537.909	2.10498		524.759	2.10242		813.755	1.85295
717.92	2.10389		494.445	2.10636		539.501	2.10483		526.338	2.10226		815.356	1.85079
719.57	2.10374		495.961	2.10636		541.093	2.10483		527.914	2.10242		816.956	1.84833
721.247	2.10374		497.474	2.10652		542.688	2.10483		529.487	2.10242		818.477	1.84587
722.901	2.10374		498.987	2.10652		544.289	2.10483		531.064	2.10226		820.076	1.84371
724.552	2.10358		500.501	2.10667		545.881	2.10483		532.64	2.10226		821.675	1.84094
726.206	2.10343		502.017	2.10667		547.473	2.10467		534.213	2.10226		823.195	1.83817
727.863	2.10343		503.53	2.10652		549.065	2.10467		535.792	2.10226		824.796	1.83571
729.514	2.10343		505.043	2.10667		550.657	2.10467		537.368	2.10211		826.395	1.83325
731.168	2.10328		506.557	2.10667		552.259	2.10467		538.945	2.10211		827.995	1.83079
732.822	2.10312		508.07	2.10682		553.851	2.10452		540.521	2.10196		829.515	1.82832
734.473	2.10312		509.589	2.10667		555.446	2.10452		542.11	2.10211		831.118	1.82525
736.127	2.10297		511.099	2.10682		557.038	2.10452		543.686	2.10196		832.718	1.82248
737.777	2.10312		512.616	2.10682		558.636	2.10452		545.3	2.10196		834.239	1.82001
739.431	2.10297		514.129	2.10667		560.234	2.10452		546.876	2.10196		835.839	1.81755
741.085	2.10282		515.642	2.10682		561.826	2.10437		548.455	2.10181		837.439	1.81478
742.736	2.10266		517.155	2.10682		563.418	2.10452		550.035	2.10196		839.039	1.81232
744.39	2.10251		518.668	2.10682		565.01	2.10437		551.608	2.10181		840.559	1.80986
746.047	2.10251		520.182	2.10682		566.602	2.10452		553.184	2.10181		842.16	1.8077
747.698	2.10236		521.695	2.10682		568.194	2.10437		554.76	2.10165		843.759	1.80493
749.355	2.1022		523.22	2.10682		569.789	2.10452		556.346	2.10181		845.36	1.80247
751.009	2.10205		524.733	2.10682		571.381	2.10437		557.922	2.10165		846.88	1.80032
752.676	2.1019		526.247	2.10682		572.973	2.10452		559.504	2.10165		848.48	1.79755
754.344	2.10174		527.76	2.10682		574.568	2.10452		561.077	2.10165		850.082	1.7957
755.998	2.1019		529.273	2.10682		576.16	2.10452		562.657	2.1015		851.601	1.79324
757.652	2.10174		530.786	2.10698		577.752	2.10437		564.233	2.1015		853.201	1.79047
759.319	2.10159		532.297	2.10698		579.347	2.10452		565.847	2.10165		854.802	1.78831
760.973	2.10159		533.813	2.10682		580.939	2.10437		567.423	2.1015		856.401	1.78616
762.627	2.10143		535.326	2.10698		582.531	2.10437		569.021	2.10165		857.921	1.78369
764.317	2.10143		536.839	2.10682		584.123	2.10421		570.598	2.1015		859.523	1.78154
765.971	2.10128		538.356	2.10698		585.718	2.10421		572.18	2.1015		861.123	1.77908
767.622	2.10128		539.869	2.10682		587.314	2.10421		573.753	2.1015		862.724	1.77631
769.276	2.10113		541.379	2.10682		588.909	2.10437		575.345	2.1015		864.243	1.77446
770.93	2.10097		542.895	2.10698		590.501	2.10421		576.921	2.1015		865.844	1.77169
772.584	2.10067		544.408	2.10698		592.093	2.10406		578.494	2.1015		867.444	1.76923
774.267	2.10067		545.922	2.10698		593.685	2.10421		580.074	2.1015		868.965	1.76738
775.921	2.10067		547.435	2.10713		595.28	2.10421		581.656	2.10135		870.564	1.76461
777.572	2.10051		548.948	2.10698		596.872	2.10406		583.229	2.1015		872.164	1.76246
779.226	2.10036		550.461	2.10713		598.464	2.10421		584.806	2.10135		873.764	1.75969
780.877	2.10021		551.975	2.10698		600.059	2.10406		586.426	2.10119		875.284	1.75692
782.531	2.10005		553.491	2.10713		601.654	2.10406		588.005	2.10135		876.884	1.75445
784.185	2.0999		555.004	2.10698		603.246	2.10406		589.581	2.10119		878.484	1.75199
785.835	2.09975		556.517	2.10713		604.838	2.10406		591.18	2.10135		880.083	1.74984
787.489	2.09959		558.031	2.10698		606.433	2.10406		592.756	2.10135		881.605	1.74799
789.143	2.09944		559.544	2.10713		608.025	2.10406		594.332	2.10119		883.205	1.74522
790.794	2.09929		561.057	2.10713		609.617	2.10391		595.921	2.10119		884.804	1.74276
792.448	2.09913		562.573	2.10698		611.212	2.10391		597.497	2.10119		886.324	1.73999
794.099	2.09898		564.09	2.10698		612.804	2.10391		599.073	2.10104		887.925	1.73783
795.753	2.09882		565.606	2.10713		614.399	2.10375		600.653	2.10104		889.525	1.73506
797.407	2.09852		567.125	2.10698		615.994	2.10391		602.226	2.10089		891.125	1.73322
799.061	2.09836		568.638	2.10698		617.589	2.10375		603.802	2.10104		892.646	1.73106
800.721	2.09836		570.152	2.10698		619.185	2.10375		605.378	2.10089		894.245	1.7286
802.372	2.0979		571.665	2.10698		620.777	2.10391		606.954	2.10089		895.846	1.72644
804.049	2.0979		573.178	2.10713		622.368	2.10375		608.53	2.10073		897.446	1.72429
805.703	2.09775		574.691	2.10698		623.96	2.10391		610.125	2.10089		898.967	1.72152
807.354	2.0976		576.204	2.10698		625.552	2.10391		611.702	2.10073		900.566	1.71875
809.008	2.09729		577.721	2.10698		627.148	2.10391		613.278	2.10073		902.166	1.71659
810.658	2.09714		579.234	2.10698		628.739	2.10391		614.854	2.10073		903.686	1.71352
812.312	2.09698		580.747	2.10698		630.331	2.1036		616.427	2.10058		905.288	1.71044
813.966	2.09683		582.26	2.10682		631.923	2.10375		618.01	2.10073		906.888	1.70798
815.617	2.09652		583.777	2.10682		633.515	2.10375		619.583	2.10058		908.488	1.7049
817.278	2.09637		585.29	2.10682		635.107	2.1036		621.165	2.10043		910.007	1.70213
818.931	2.09621		586.806	2.10682		636.699	2.1036		622.738	2.10058		911.128	1.69997
820.582	2.09591		588.319	2.10682		638.294	2.1036		624.318	2.10043		0	1.96345
822.239	2.09591		589.833	2.10682		639.886	2.1036		625.894	2.10043		0	1.97514
823.893	2.0956		591.346	2.10682		641.478	2.1036		627.473	2.10043		0	1.98438
825.544	2.09545		592.859	2.10682		643.07	2.10345		629.049	2.10028		0	1.99238
827.198	2.09514		594.372	2.10698		644.665	2.1036		630.632	2.10028		0	1.99977
828.849	2.09483		595.889	2.10682		646.257	2.10345		632.208	2.10028		0	2.00531
830.503	2.09453		597.405	2.10682		647.852	2.10345		633.787	2.10012		0	2.01085
832.157	2.09437		598.921	2.10698		649.444	2.10329		635.363	2.10012		0	2.02008
833.807	2.09422		600.434	2.10682		651.036	2.10345		636.94	2.10012		0	2.02716
835.461	2.09391		601.947	2.10682		652.632	2.10345		638.516	2.10012		0	2.03424
837.115	2.0936		603.461	2.10682		654.223	2.10329		640.092	2.09997		0	2.03978
838.766	2.09345		604.977	2.10682		655.815	2.10329		641.668	2.09982		0	2.04686
840.42	2.09314		606.49	2.10667		657.407	2.10329		643.244	2.09997		0	2.05332
842.071	2.09284		608.006	2.10667		658.999	2.10314		644.821	2.09982		0	2.0601
843.725	2.09253		609.526	2.10667		660.604	2.10314		646.394	2.09966		0	2.06533
845.375	2.09207		611.039	2.10667		662.196	2.10299		648.011	2.09951		0	2.07118
847.029	2.09176		612.552	2.10652		663.791	2.10299		649.584	2.09951		0	2.07672
848.683	2.09161		614.065	2.10652		665.383	2.10299		651.17	2.09936		0	2.08195
850.334	2.09115		615.579	2.10652		666.975	2.10299		652.746	2.09951		0	2.0878
851.988	2.09084		617.092	2.10667		668.567	2.10299		654.319	2.0992		0	2.09334
853.639	2.09053		618.605	2.10652		670.159	2.10268		655.898	2.09936		0	2.09857
855.293	2.09023		620.121	2.10652		671.751	2.10283		657.471	2.09905		0	2.1038
856.947	2.08961		621.635	2.10636		673.346	2.10283		659.047	2.09905		0	2.10904
858.597	2.08915		623.148	2.10636		674.938	2.10283		660.624	2.09905		0	2.11427
860.251	2.089		624.664	2.10636		676.53	2.10283		662.197	2.0989		0	2.11981
861.902	2.08854		626.186	2.10636		678.125	2.10283		663.773	2.0989		0	2.12412
863.556	2.08823		627.703	2.10621		679.727	2.10283		665.349	2.09875		0	2.12812
865.207	2.08777		629.213	2.10636		681.319	2.10268		666.925	2.09859		0	2.13151
866.86	2.08731		630.729	2.10621		682.914	2.10268		668.505	2.09875		0	2.13397
868.514	2.087		632.242	2.10636		684.506	2.10268		670.081	2.09859		0	2.13674
870.165	2.08654		633.756	2.10621		686.098	2.10253		671.654	2.09844		0	2.13858
871.819	2.08608		635.269	2.10621		687.69	2.10253		673.239	2.09859		0	2.14043
873.473	2.08547		636.782	2.10621		689.282	2.10253		674.812	2.09829		0	2.14197
875.124	2.085		638.298	2.10606		690.877	2.10237		676.392	2.09829		0	2.1432
876.778	2.08439		639.812	2.10621		692.472	2.10237		677.968	2.09813		0	2.14474
878.432	2.08393		641.34	2.10606		694.064	2.10207		679.541	2.09798		0	2.14597
880.082	2.08332		642.853	2.10621		695.656	2.10222		681.136	2.09813		0	2.1469
881.733	2.0827		644.366	2.10606		697.248	2.10207		682.709	2.09798		0	2.14782
883.387	2.08209		645.88	2.10621		698.84	2.10207		684.285	2.09783		0	2.14874
885.041	2.08147		647.393	2.10606		700.435	2.10191		685.862	2.09783		7.13384e-08	2.28356
886.695	2.08071		648.909	2.10621		702.027	2.10191		687.435	2.09767		0.08043	2.29525
888.346	2.08009		650.422	2.10606		703.619	2.10176		689.011	2.09752		0.16005	2.3011
890	2.07932		651.936	2.10606		705.211	2.10191		690.587	2.09737		0.32093	2.3088
891.65	2.07856		653.449	2.1059		706.803	2.10176		692.173	2.09722		0.5606	2.31526
893.304	2.07779		654.965	2.10606		708.395	2.10161		693.746	2.09722		0.88072	2.3208
894.958	2.07687		656.478	2.1059		709.99	2.10161		695.322	2.09706		1.28129	2.32603
896.609	2.07595		657.991	2.1059		711.585	2.10145		696.898	2.09691		1.84187	2.33157
898.263	2.07502		659.508	2.10575		713.186	2.10145		698.471	2.09691		2.7226	2.33681
899.914	2.07395		661.027	2.1059		714.778	2.1013		700.047	2.09676		4.24435	2.33773
901.568	2.07272		662.543	2.10575		716.373	2.1013		701.623	2.0966		5.76531	2.33219
903.222	2.0718		664.059	2.10575		717.969	2.1013		703.209	2.09676		6.88572	2.32696
904.872	2.07057		665.573	2.1056		719.557	2.10115		704.785	2.09645		7.92653	2.32172
906.526	2.06919		667.086	2.10575		721.152	2.10115		706.362	2.0963		8.8877	2.31649
908.177	2.06796		668.602	2.1056		722.748	2.10099		707.947	2.0963		10.0081	2.31126
909.831	2.06643		670.115	2.10575		724.34	2.1013		709.52	2.09614		11.1285	2.30603
911.482	2.06489		671.629	2.1056		725.932	2.10115		711.096	2.09599		12.409	2.30079
913.136	2.06335		673.142	2.1056		727.527	2.10115		712.673	2.09584		13.8494	2.29556
914.79	2.06167		674.655	2.1056		729.119	2.10099		714.249	2.09569		15.3704	2.29064
916.44	2.05998		676.168	2.1056		730.711	2.10084		715.831	2.09553		16.9708	2.28602
918.094	2.05813		677.682	2.10544		732.312	2.10069		717.404	2.09569		18.573	2.28202
919.745	2.05614		679.201	2.10544		733.904	2.10084		718.981	2.09553		20.0947	2.27863
921.399	2.05383		680.714	2.10529		735.496	2.10069		720.557	2.09538		21.6952	2.27555
923.053	2.05138		682.23	2.10544		737.091	2.10053		722.13	2.09538		23.2965	2.27278
924.703	2.04877		683.741	2.10529		738.689	2.10053		723.706	2.09523		24.897	2.27001
926.357	2.04554		685.254	2.10529		740.281	2.10023		725.282	2.09507		26.4171	2.26786
928.008	2.04262		686.77	2.10529		741.877	2.10038		726.858	2.09507		28.0176	2.2657
929.662	2.03909		688.283	2.10529		743.469	2.10023		728.431	2.09492		29.6189	2.26447
931.316	2.03525		689.797	2.10529		745.06	2.10007		730.008	2.09477		31.2194	2.26293
932.967	2.03126		691.313	2.10544		746.652	2.10007		731.587	2.09461		32.7411	2.2614
934.621	2.02681		692.826	2.10544		748.244	2.09992		733.169	2.09446		34.3421	2.25986
936.268	2.02174		694.339	2.10529		749.836	2.09992		734.809	2.09446		35.9435	2.25893
937.826	2.01667		695.852	2.10529		751.431	2.09992		736.382	2.09431		37.4644	2.2577
939.232	2.01161		697.366	2.10514		753.023	2.09961		737.958	2.09416		39.0645	2.25709
940.562	2.00654		698.879	2.10514		754.615	2.09961		739.534	2.094		40.6658	2.25616
941.799	2.00147		700.392	2.10514		756.211	2.09946		741.107	2.09385		42.2671	2.25555
942.987	1.99641		701.911	2.10514		757.812	2.09946		742.69	2.09385		43.788	2.25432
944.124	1.99134		703.425	2.10498		759.407	2.09931		744.266	2.0937		45.3885	2.25401
945.226	1.98627		704.944	2.10498		760.999	2.09931		745.839	2.09354		46.989	2.25309
946.288	1.9812		706.457	2.10498		762.591	2.09915		747.415	2.09339		48.5099	2.25278
947.323	1.97614		707.97	2.10483		764.186	2.099		748.991	2.09324		50.112	2.25216
948.336	1.97107		709.487	2.10483		765.778	2.099		750.564	2.09324		51.7125	2.25185
949.328	1.966		711.003	2.10468		767.37	2.09885		752.14	2.09293		53.3139	2.25124
950.264	1.96094		712.525	2.10483		768.965	2.09885		753.717	2.09278		54.8348	2.25093
951.223	1.95587		714.038	2.10468		770.557	2.09869		755.29	2.09263		56.4361	2.25062
952.15	1.9508		715.552	2.10468		772.149	2.09854		756.869	2.09247		58.0366	2.25031
953.063	1.94573		717.068	2.10468		773.741	2.09839		758.445	2.09232		59.6372	2.25001
953.966	1.94067		718.581	2.10468		775.333	2.09839		760.018	2.09217		61.1581	2.25001
954.852	1.9356		720.094	2.10452		776.935	2.09839		761.594	2.09201		62.7602	2.2497
955.729	1.93053		721.611	2.10452		778.527	2.09839		763.171	2.09186		64.3608	2.24939
956.609	1.92546		723.127	2.10452		780.128	2.09839		764.747	2.09171		65.8833	2.24939
957.456	1.9204		724.64	2.10437		781.72	2.09823		766.32	2.09156		67.4839	2.24908
958.302	1.91533		726.153	2.10437		783.312	2.09808		767.896	2.0914		69.0852	2.24939
959.153	1.91026		727.667	2.10437		784.904	2.09793		769.472	2.09125		70.6858	2.24908
959.986	1.9052		729.18	2.10422		786.499	2.09793		771.048	2.0911		72.2075	2.24908
960.826	1.90013		730.693	2.10437		788.091	2.09777		772.622	2.09094		73.8081	2.24908
961.637	1.89506		732.206	2.10422		789.683	2.09762		774.198	2.09079		75.4086	2.24878
962.461	1.88999		733.726	2.10422		791.275	2.09747		775.774	2.09064		77.0091	2.24908
963.235	1.88493		735.239	2.10406		792.867	2.09731		777.347	2.09048		78.53	2.24908
964.065	1.87986		736.752	2.10391		794.462	2.09716		778.923	2.09033		80.1313	2.24908
964.865	1.87479		738.265	2.10391		796.07	2.09701		780.499	2.09018		81.7318	2.24908
965.702	1.86973		739.778	2.10376		797.668	2.09701		782.072	2.09003		83.3323	2.24908
966.519	1.86466		741.292	2.10406		799.26	2.09685		783.649	2.08972		84.8532	2.24939
967.346	1.85959		742.805	2.10391		800.868	2.09685		785.222	2.08957		86.4537	2.24908
968.167	1.85452		744.333	2.10376		802.463	2.0967		786.804	2.08941		88.0551	2.24939
969	1.84946		745.847	2.10376		804.055	2.09655		788.38	2.08911		89.576	2.24908
969.854	1.84439		747.378	2.10376		805.647	2.09639		789.957	2.08895		91.1765	2.2497
970.724	1.83932		748.891	2.1036		807.249	2.09639		791.533	2.0888		92.777	2.24939
971.587	1.83426		750.407	2.1036		808.841	2.09639		793.106	2.0885		94.3792	2.25001
972.484	1.82919		751.921	2.10345		810.433	2.09609		794.682	2.08834		95.9	2.24939
973.367	1.82412		753.434	2.1033		812.024	2.09593		796.258	2.08819		97.5014	2.25001
974.253	1.81905		754.947	2.1033		813.616	2.09578		797.831	2.08788		99.1019	2.25031
975.17	1.81399		756.46	2.10314		815.212	2.09563		799.407	2.08773		100.702	2.25031
976.063	1.80892		757.977	2.10314		816.804	2.09563		800.98	2.08758		102.223	2.25031
976.999	1.80385		759.49	2.10299		818.395	2.09547		802.557	2.08727		103.824	2.25031
977.925	1.79878		761.003	2.10299		819.987	2.09532		804.133	2.08697		105.425	2.25031
978.875	1.79372		762.522	2.10314		821.583	2.09517		805.709	2.08681		106.946	2.25062
979.837	1.78865		764.036	2.10284		823.175	2.09532		807.282	2.08666		108.547	2.25062
980.816	1.78358		765.552	2.10284		824.766	2.09517		808.858	2.0862		110.147	2.25093
981.796	1.77852		767.065	2.10268		826.39	2.09517		810.434	2.08605		111.749	2.25093
982.781	1.77345		768.581	2.10268		827.982	2.09501		812.007	2.08589		113.27	2.25124
983.797	1.76838		770.095	2.10268		829.574	2.09501		813.584	2.08559		114.87	2.25124
984.816	1.76331		771.608	2.10253		831.166	2.09486		815.16	2.08544		116.472	2.25155
985.828	1.75825		773.13	2.10253		832.761	2.09471		816.733	2.08513		118.072	2.25185
986.847	1.75318		774.643	2.10238		834.353	2.0944		818.309	2.08498		119.592	2.25216
987.889	1.74811		776.163	2.10222		835.945	2.09425		819.885	2.08482		121.193	2.25216
988.934	1.74305		777.676	2.10222		837.537	2.09425		821.461	2.08452		122.794	2.25247
989.983	1.73798		779.192	2.10222		839.129	2.09409		823.038	2.08421		124.316	2.25247
991.035	1.73291		780.705	2.10207		840.721	2.09394		824.611	2.08406		125.918	2.25278
992.037	1.72784		782.218	2.10192		842.313	2.09379		826.187	2.08375		127.52	2.25309
993.096	1.72278		783.735	2.10192		843.908	2.09363		827.76	2.08345		129.121	2.25309
994.164	1.71771		785.251	2.10192		845.5	2.09348		829.336	2.08329		130.642	2.25309
995.226	1.71264		786.773	2.10176		847.092	2.09333		830.909	2.08283		132.242	2.25339
996.308	1.70758		788.287	2.10192		848.684	2.09317		832.485	2.08253		133.844	2.25309
997.363	1.70251		789.8	2.10176		850.276	2.09302		834.062	2.08222		135.364	2.25401
997.942	1.6999		791.313	2.10161		851.868	2.09287		835.635	2.08207		136.965	2.25432
0	2.00378		792.826	2.10161		853.463	2.09271		837.211	2.08161		138.566	2.25401
0	2.05875		794.339	2.1013		855.055	2.09256		838.787	2.08131		140.168	2.25493
0	2.08439		795.856	2.1013		856.647	2.09225		840.363	2.081		141.689	2.25493
0	2.09729		797.369	2.10115		858.242	2.0921		841.936	2.08069		143.29	2.25493
0	2.10466		798.882	2.10115		859.834	2.0921		843.512	2.08039		144.891	2.25524
0	2.10942		800.408	2.101		861.426	2.09195		845.085	2.08008		146.492	2.25555
0	2.11295		801.921	2.10084		863.018	2.09179		846.662	2.07962		148.012	2.25555
0	2.11572		803.434	2.10084		864.61	2.09164		848.238	2.07932		149.613	2.25586
0	2.11817		804.947	2.10069		866.202	2.09149		849.811	2.07901		151.214	2.25616
0	2.11986		806.46	2.10069		867.794	2.09118		851.387	2.07855		152.735	2.25616
0	2.12155		807.974	2.10054		869.389	2.09103		852.96	2.07825		154.335	2.25678
0	2.12309		809.487	2.10038		870.978	2.09072		854.536	2.07794		155.936	2.25678
0	2.12431		811	2.10023		872.579	2.09057		856.112	2.07748		157.536	2.25709
0	2.12539		812.516	2.10023		874.171	2.09042		857.686	2.07702		159.058	2.25739
0	2.12662		814.03	2.10008		875.766	2.09026		859.262	2.07672		160.659	2.25739
0	2.12754		815.543	2.09992		877.358	2.09026		860.838	2.07626		162.26	2.2577
0	2.12846		817.056	2.09992		878.95	2.09026		862.414	2.0758		163.86	2.25801
0	2.12923		818.569	2.09977		880.545	2.08996		863.987	2.07549		165.38	2.25801
0	2.13		820.086	2.09962		882.137	2.0898		865.563	2.07488		166.982	2.25832
0	2.13061		821.599	2.09962		883.729	2.08965		867.14	2.07457		168.583	2.25832
0.00345	2.15794		823.112	2.09946		885.321	2.08934		868.713	2.07411		170.184	2.25893
0.0069	2.17222		824.625	2.09931		886.913	2.08919		870.289	2.07381		171.707	2.25893
0.0112	2.18251		826.138	2.09915		888.505	2.08904		871.862	2.07335		173.308	2.25924
0.01551	2.19096		827.652	2.099		890.097	2.08873		873.438	2.07289		174.909	2.25955
0.0181	2.19756		829.168	2.09885		891.689	2.08842		875.014	2.07258		176.43	2.25955
0.02327	2.20385		830.684	2.09885		893.281	2.08827		876.587	2.07213		178.032	2.26016
0.02671	2.20907		832.197	2.09869		894.876	2.08796		878.163	2.07151		179.632	2.26047
0.03446	2.21752		833.714	2.09854		896.468	2.08781		879.74	2.07106		181.234	2.26047
0.04222	2.22504		835.227	2.09854		898.06	2.0875		881.313	2.0706		182.754	2.26078
0.04997	2.23134		836.74	2.09839		899.652	2.0872		882.889	2.07014		184.355	2.26109
0.05772	2.23702		838.253	2.09839		901.244	2.08704		884.465	2.06937		185.957	2.2614
0.07064	2.24424		839.767	2.09823		902.836	2.08689		886.038	2.06891		187.478	2.2614
0.08184	2.25038		841.28	2.09823		904.428	2.08658		887.614	2.06845		189.079	2.26201
0.0939	2.25575		842.793	2.09808		906.02	2.08628		889.187	2.06784		190.68	2.26232
0.11027	2.2622		844.306	2.09793		907.612	2.08612		890.764	2.06723		192.281	2.26263
0.12491	2.26758		845.82	2.09762		909.204	2.08582		892.34	2.06662		193.801	2.26263
0.14558	2.27341		847.345	2.09762		910.799	2.08551		893.916	2.06601		195.402	2.26293
0.16367	2.27848		848.858	2.09747		912.391	2.0852		895.489	2.06539		197.003	2.26324
0.18779	2.28385		850.371	2.09731		913.983	2.0849		897.065	2.06478		198.604	2.26324
0.21536	2.28923		851.885	2.09716		915.575	2.08459		898.641	2.06402		200.125	2.26355
0.24723	2.29445		853.398	2.09701		917.167	2.08428		900.214	2.06341		201.725	2.26417
0.28636	2.29998		854.911	2.09685		918.759	2.08398		901.791	2.06264		203.326	2.26447
0.3341	2.30535		856.424	2.0967		920.354	2.08367		903.367	2.06188		204.847	2.26447
0.38703	2.31042		857.937	2.0967		921.946	2.08336		904.94	2.06111		206.449	2.26478
0.4565	2.31564		859.451	2.09655		923.538	2.08306		906.516	2.0605		208.05	2.26509
0.54581	2.32086		860.964	2.09624		925.13	2.08275		908.092	2.05958		209.651	2.2654
0.6649	2.32593		862.48	2.09624		926.722	2.08229		909.665	2.05882		211.172	2.2657
0.83691	2.33115		863.993	2.09609		928.314	2.08198		911.241	2.0579		212.774	2.26601
1.13132	2.33622		865.507	2.09593		929.906	2.08168		912.818	2.05713		214.374	2.26632
2.7853	2.33591		867.02	2.09563		931.498	2.08152		914.391	2.05637		215.975	2.26632
3.36089	2.33084		868.533	2.09563		933.093	2.08122		915.967	2.0553		217.496	2.26694
3.83392	2.32577		870.046	2.09547		934.685	2.08091		917.543	2.05438		219.098	2.26694
4.2408	2.32071		871.56	2.09517		936.277	2.0806		919.116	2.05346		220.698	2.26724
4.64107	2.31564		873.073	2.09517		937.869	2.08014		920.692	2.05254		222.22	2.26786
5.00494	2.31057		874.586	2.09486		939.46	2.07968		922.268	2.05163		223.821	2.26817
5.36882	2.3055		876.102	2.09471		941.052	2.07922		923.841	2.05071		225.421	2.26817
5.73269	2.30044		877.612	2.09455		942.648	2.07876		925.418	2.04964		227.023	2.26848
6.09988	2.29537		879.129	2.0944		944.24	2.0783		926.994	2.04872		228.544	2.26878
6.46706	2.2903		880.639	2.09425		945.831	2.07784		928.567	2.0475		230.145	2.26909
6.85078	2.28524		882.155	2.09409		947.423	2.07738		930.143	2.04642		231.746	2.26971
7.24774	2.28017		883.668	2.09394		949.015	2.07692		931.719	2.04535		233.346	2.26971
7.68108	2.2751		885.182	2.09379		950.607	2.07646		933.295	2.04428		234.868	2.27032
8.15743	2.27003		886.692	2.09363		952.199	2.07585		934.869	2.04321		236.469	2.27063
8.66354	2.26497		888.205	2.09348		953.791	2.07539		936.442	2.04183		238.07	2.27063
9.2292	2.2599		889.721	2.09333		955.383	2.07478		938.018	2.04061		239.592	2.27125
9.88418	2.25483		891.235	2.09302		956.975	2.07416		939.594	2.03939		241.193	2.27155
10.6516	2.24977		892.748	2.09287		958.567	2.0737		941.17	2.0377		242.793	2.27186
11.5448	2.2447		894.261	2.09271		960.162	2.07309		942.743	2.03648		244.395	2.27217
12.6265	2.23963		895.774	2.09241		961.754	2.07248		944.319	2.03495		245.917	2.27248
13.9761	2.23456		897.287	2.09225		963.346	2.07171		945.896	2.03342		247.517	2.27278
15.6301	2.2298		898.801	2.09195		964.938	2.07125		947.469	2.03189		249.118	2.27309
17.2841	2.22612		900.314	2.09164		966.53	2.07049		949.045	2.03021		250.719	2.2734
18.9381	2.22305		901.827	2.09149		968.122	2.06972		950.621	2.02853		252.24	2.27371
20.592	2.22059		903.34	2.09133		969.714	2.06911		952.194	2.02669		253.843	2.27402
22.246	2.21859		904.851	2.09102		971.306	2.06819		953.77	2.0247		255.444	2.27463
23.9	2.21691		906.367	2.09087		972.898	2.06742		955.346	2.02271		256.965	2.27463
25.554	2.21537		907.88	2.09056		974.493	2.0665		956.919	2.02057		258.566	2.27494
27.208	2.2143		909.393	2.09026		976.085	2.06589		958.496	2.01828		260.167	2.27555
28.8619	2.21337		910.907	2.0901		977.677	2.06527		960.069	2.01598		261.769	2.27555
30.5159	2.21245		912.42	2.0898		979.266	2.06451		961.645	2.01369		263.29	2.27617
32.1699	2.21168		913.933	2.08964		980.861	2.06343		963.221	2.01139		264.892	2.27648
33.8239	2.21107		915.446	2.08934		982.453	2.06236		964.794	2.00879		266.493	2.27679
35.4779	2.21061		916.959	2.08903		984.045	2.06113		966.37	2.00634		268.014	2.27709
37.1318	2.21		918.473	2.08872		985.637	2.05991		967.947	2.00374		269.615	2.27709
38.7858	2.20969		919.986	2.08857		987.229	2.05868		969.52	2.00114		271.216	2.27771
40.4398	2.20938		921.499	2.08826		988.821	2.05745		971.096	1.99839		272.816	2.27802
42.0938	2.20907		923.012	2.0878		990.413	2.05607		972.672	1.99548		274.337	2.27832
43.7478	2.20877		924.526	2.08765		992.008	2.05485		974.245	1.99257		275.939	2.27832
45.4017	2.20861		926.039	2.08734		993.6	2.05332		975.821	1.98921		277.539	2.27925
47.0557	2.20831		927.552	2.08704		995.192	2.05178		977.394	1.98584		279.14	2.27925
48.7097	2.20815		929.065	2.08673		996.784	2.0501		978.97	1.98217		280.661	2.27986
50.3637	2.208		930.579	2.08642		998.376	2.04841		980.547	1.97819		282.262	2.27986
52.0177	2.20785		932.092	2.08612		999.967	2.04657		982.12	1.97376		283.863	2.28017
53.6716	2.20769		933.605	2.08581		1001.56	2.04473		983.696	1.96901		285.385	2.28079
55.3388	2.20769		935.118	2.0855		1003.15	2.04243		985.149	1.96397		286.986	2.28109
56.9928	2.20769		936.631	2.08504		1004.74	2.04044		986.514	1.95892		288.587	2.28171
58.6468	2.20769		938.145	2.08474		1006.34	2.03814		987.766	1.95387		290.188	2.28171
60.3008	2.20769		939.658	2.08412		1007.93	2.03584		988.926	1.94882		291.708	2.28233
61.9812	2.20769		941.171	2.08366		1009.52	2.03323		990.026	1.94377		293.31	2.28233
63.6352	2.20769		942.684	2.08336		1011.11	2.03063		991.031	1.93872		294.91	2.28263
65.2925	2.20785		944.198	2.0829		1012.71	2.02787		991.955	1.93367		296.511	2.28294
66.9498	2.20769		945.711	2.08243		1014.3	2.0248		992.822	1.92863		298.032	2.28356
68.6038	2.208		947.227	2.08197		1015.89	2.02158		993.623	1.92358		299.632	2.28325
70.2577	2.20785		948.737	2.08151		1017.49	2.01821		994.329	1.91853		301.234	2.28417
71.9117	2.208		950.254	2.08105		1019.08	2.01422		994.962	1.91348		302.755	2.28417
73.5657	2.20815		951.764	2.08059		1020.67	2.01008		995.552	1.90843		304.356	2.28479
75.2197	2.20831		953.277	2.07998		1022.26	2.00579		996.088	1.90338		305.958	2.2851
76.8736	2.20846		954.79	2.07952		1023.85	2.00104		996.58	1.89833		307.559	2.28571
78.5276	2.20846		956.306	2.07891		1025.45	1.99613		997.049	1.89329		309.08	2.28571
80.1816	2.20861		957.82	2.07829		1026.94	1.99107		997.481	1.88824		310.682	2.28571
81.8356	2.20877		959.333	2.07768		1028.32	1.98601		997.875	1.88319		312.282	2.28664
83.4896	2.20892		960.846	2.07707		1029.5	1.98095		998.235	1.87814		313.883	2.28694
85.1436	2.20907		962.359	2.07645		1030.59	1.9759		998.597	1.87309		315.403	2.28725
86.7975	2.20923		963.873	2.07569		1031.65	1.97084		998.944	1.86804		317.006	2.28756
88.4515	2.20938		965.386	2.07492		1032.64	1.96578		999.297	1.86299		318.607	2.28817
90.1055	2.20969		966.899	2.074		1033.6	1.96072		999.637	1.85795		320.128	2.28848
91.7595	2.20969		968.415	2.07323		1034.52	1.95566		999.972	1.8529		321.728	2.28848
93.4134	2.21		969.929	2.07231		1035.4	1.9506		1000.32	1.84785		323.329	2.28879
95.0674	2.21015		971.439	2.07139		1036.24	1.94554		1000.67	1.8428		324.929	2.28971
96.7214	2.2103		972.955	2.07032		1037.05	1.94048		1001.02	1.83775		326.45	2.29002
98.3754	2.21061		974.468	2.0694		1037.79	1.93542		1001.38	1.8327		328.052	2.29002
100.026	2.21076		975.978	2.06832		1038.48	1.93036		1001.75	1.82765		329.652	2.29064
101.68	2.21092		977.492	2.06725		1039.13	1.9253		1002.13	1.82261		331.253	2.29125
103.337	2.21107		979.008	2.06587		1039.72	1.92025		1002.53	1.81756		332.774	2.29125
104.991	2.21107		980.521	2.06449		1040.25	1.91519		1002.93	1.81251		334.375	2.29187
106.645	2.21138		982.031	2.0628		1040.75	1.91013		1003.36	1.80746		335.977	2.29187
108.299	2.21153		983.548	2.06111		1041.22	1.90507		1003.79	1.80241		337.5	2.29279
109.953	2.21168		985.061	2.05927		1041.65	1.90001		1004.26	1.79736		339.1	2.29279
111.607	2.21184		986.574	2.05728		1042.08	1.89495		1004.72	1.79232		340.701	2.29341
113.261	2.21215		988.087	2.05498		1042.49	1.88989		1005.23	1.78727		342.302	2.29341
114.915	2.2123		989.601	2.05252		1042.87	1.88483		1005.73	1.78222		343.823	2.29402
116.569	2.21261		991.114	2.04976		1043.27	1.87977		1006.26	1.77717		345.424	2.29433
118.233	2.21276		992.627	2.04685		1043.66	1.87471		1006.8	1.77212		347.024	2.29464
119.884	2.21291		994.14	2.04347		1044.04	1.86965		1007.36	1.76707		348.626	2.29495
121.541	2.21307		995.653	2.03979		1044.43	1.8646		1007.94	1.76202		350.147	2.29556
123.195	2.21337		997.167	2.03596		1044.83	1.85954		1008.53	1.75698		351.749	2.29556
124.849	2.21353		998.68	2.03166		1045.22	1.85448		1009.14	1.75193		353.349	2.29618
126.5	2.21353		1000.19	2.02706		1045.62	1.84942		1009.76	1.74688		354.87	2.29648
128.157	2.21399		1001.62	2.022		1046.02	1.84436		1010.39	1.74183		356.471	2.2971
129.811	2.21414		1002.93	2.01693		1046.43	1.8393		1011.05	1.73678		358.071	2.29741
131.465	2.2143		1004.15	2.01187		1046.85	1.83424		1011.72	1.73173		359.671	2.29772
133.116	2.21445		1005.24	2.00681		1047.28	1.82918		1012.4	1.72668		361.193	2.29802
134.77	2.21476		1006.28	2.00175		1047.71	1.82412		1013.06	1.72164		362.795	2.29895
136.427	2.21491		1007.26	1.99669		1048.15	1.81906		1013.76	1.71659		364.396	2.29895
138.077	2.21522		1008.17	1.99162		1048.6	1.814		1014.48	1.71154		365.997	2.29925
139.731	2.21537		1009.05	1.98656		1049.07	1.80895		1015.2	1.70649		367.517	2.29956
141.385	2.21552		1009.89	1.9815		1049.55	1.80389		1015.96	1.70144		369.118	2.30018
143.043	2.21598		1010.7	1.97644		1050.06	1.79883		1016.19	1.69991		370.719	2.30049
144.697	2.21614		1011.49	1.97138		1050.58	1.79377		0	2.02776		372.24	2.30079
146.351	2.21629		1012.28	1.96631		1051.11	1.78856		0	2.07794		373.841	2.30141
148.005	2.2166		1013.04	1.96125		1051.68	1.7835		0	2.09569		375.442	2.30172
149.659	2.2166		1013.81	1.95619		1052.25	1.77844		0	2.10425		377.044	2.30202
151.309	2.21675		1014.56	1.95113		1052.84	1.77338		0	2.10976		378.564	2.30233
152.963	2.21691		1015.31	1.94607		1053.44	1.76832		0	2.11358		380.166	2.30295
154.617	2.21721		1016.05	1.941		1054.07	1.76326		0	2.11649		381.767	2.30326
156.271	2.21737		1016.8	1.93594		1054.72	1.7582		0	2.11894		383.367	2.30356
157.925	2.21767		1017.52	1.93088		1055.37	1.75314		0	2.12108		384.887	2.30418
159.583	2.21783		1018.24	1.92582		1056.06	1.74808		0	2.12276		386.488	2.30418
161.237	2.21798		1018.96	1.92076		1056.75	1.74302		0	2.12429		388.088	2.3048
162.887	2.21813		1019.68	1.91569		1057.45	1.73796		0	2.12567		389.61	2.30541
164.544	2.21829		1020.39	1.91063		1058.18	1.73291		0	2.12689		391.21	2.30541
166.198	2.21844		1021.1	1.90557		1058.87	1.72785		0	2.12812		392.812	2.30572
167.849	2.21875		1021.82	1.90051		1059.62	1.72279		0	2.12919		394.412	2.30664
169.503	2.2189		1022.53	1.89545		1060.38	1.71773		0	2.13011		395.934	2.30664
171.157	2.21906		1023.26	1.89038		1061.14	1.71267		0	2.13087		397.535	2.30695
172.811	2.21936		1023.95	1.88532		1061.92	1.70761		0	2.13164		399.136	2.30757
174.465	2.21952		1024.68	1.88026		1062.71	1.70255		0	2.1324		400.737	2.30787
176.119	2.21967		1025.42	1.8752		1063.12	1.69994		0	2.13317		402.258	2.30818
177.773	2.21982		1026.17	1.87014		0	2.03155		0.00247	2.16912		403.859	2.3088
179.427	2.22013		1026.9	1.86507		0	2.08091		0.0074	2.18258		405.46	2.3088
181.081	2.22028		1027.64	1.86001		0	2.09777		0.01068	2.19115		406.982	2.30941
182.735	2.22059		1028.37	1.85495		0	2.1059		0.01479	2.19834		408.583	2.30972
184.386	2.22074		1029.08	1.84989		0	2.1108		0.01808	2.20446		410.185	2.31003
186.04	2.2209		1029.83	1.84483		0	2.11448		0.02137	2.20966		411.786	2.31064
187.697	2.22105		1030.55	1.83976		0	2.1174		0.02876	2.21807		413.307	2.31034
189.351	2.2212		1031.3	1.8347		0	2.1197		0.03615	2.22481		414.908	2.31126
191.005	2.22151		1032.05	1.82964		0	2.12169		0.04354	2.23047		416.509	2.31157
192.656	2.22167		1032.81	1.82458		0	2.12338		0.05093	2.23551		418.111	2.31187
194.313	2.22197		1033.59	1.81951		0	2.12506		0.06161	2.24209		419.632	2.31218
195.967	2.22213		1034.35	1.81445		0	2.12629		0.0731	2.2476		421.232	2.3128
197.621	2.22228		1035.16	1.80939		0	2.12767		0.08788	2.25403		422.834	2.3128
199.271	2.22243		1035.95	1.80433		0	2.12874		0.10348	2.25953		424.356	2.31311
200.925	2.22274		1036.78	1.79927		0	2.12966		0.12154	2.26535		425.956	2.31403
202.579	2.22289		1037.59	1.7942		0	2.13058		0.14125	2.2704		427.558	2.31403
204.233	2.22305		1038.44	1.78914		0	2.1315		0.16343	2.2756		429.159	2.31434
205.887	2.2232		1039.27	1.78408		0	2.13242		0.18971	2.2808		430.68	2.31495
207.541	2.22351		1040.15	1.77902		0	2.13303		0.22255	2.28615		432.281	2.31495
209.199	2.22351		1041.04	1.77396		0	2.13365		0.2595	2.29135		433.882	2.31588
210.856	2.22382		1041.93	1.76889		0.00254	2.15772		0.30547	2.29671		435.482	2.31557
212.51	2.22397		1042.82	1.76383		0.00496	2.17489		0.36252	2.30176		437.003	2.31618
214.164	2.22412		1043.72	1.75877		0.0091	2.18562		0.43188	2.30696		438.604	2.31618
215.818	2.22428		1044.62	1.75371		0.01323	2.19374		0.5233	2.31201		440.204	2.3168
217.472	2.22443		1045.51	1.74865		0.01737	2.20034		0.64939	2.31706		441.725	2.31711
219.126	2.22474		1046.43	1.74358		0.02067	2.20616		0.84799	2.3221		443.328	2.31741
220.78	2.22489		1047.32	1.73852		0.0306	2.21505		1.26095	2.32715		444.929	2.31741
222.434	2.22504		1048.24	1.73346		0.03556	2.22241		2.67007	2.3221		446.531	2.31803
224.088	2.2252		1049.09	1.7284		0.04383	2.2287		3.16184	2.31706		448.052	2.31834
225.742	2.22535		1049.99	1.72334		0.05045	2.23376		3.58111	2.31201		449.653	2.31865
227.396	2.22566		1050.9	1.71827		0.06203	2.2405		3.9657	2.30696		451.254	2.31926
229.05	2.22581		1051.8	1.71321		0.0736	2.24617		4.35975	2.30191		452.855	2.31926
230.7	2.22597		1052.71	1.70815		0.08766	2.25261		4.73804	2.29686		454.376	2.31957
232.358	2.22612		1053.62	1.70309		0.10421	2.25829		5.12578	2.29181		455.976	2.31988
234.012	2.22627		1054.19	1.69987		0.1224	2.26426		5.51983	2.28676		457.576	2.31988
235.666	2.22658		0	2.01034		0.14059	2.26932		5.93594	2.28172		459.097	2.32049
237.32	2.22673		0	2.06433		0.16457	2.27469		6.37728	2.27667		460.699	2.3208
238.97	2.22689		0	2.08765		0.19021	2.27975		6.83753	2.27162		462.299	2.3208
240.624	2.22704		0	2.099		0.22328	2.28527		7.36082	2.26657		463.9	2.32111
242.278	2.22719		0	2.1056		0.25967	2.29048		7.92195	2.26152		465.421	2.32111
243.932	2.2275		0	2.11005		0.30516	2.29569		8.57449	2.25647		467.022	2.32203
245.586	2.22781		0	2.11342		0.36297	2.3009		9.29954	2.25143		468.623	2.32172
247.24	2.22796		0	2.11618		0.43301	2.30596		10.1664	2.24638		470.225	2.32172
248.894	2.22827		0	2.11833		0.52853	2.31102		11.2067	2.24133		471.746	2.32203
250.551	2.22842		0	2.12017		0.65907	2.31608		12.5339	2.23628		473.348	2.32234
252.222	2.22858		0	2.12201		0.86602	2.32114		14.1101	2.23169		474.949	2.32234
253.873	2.22858		0	2.12354		1.42321	2.3262		15.6863	2.22802		476.47	2.32265
255.53	2.22888		0	2.12477		2.62673	2.32114		17.2625	2.22526		478.07	2.32265
257.181	2.22904		0	2.126		3.14889	2.31608		18.8387	2.22297		479.673	2.32265
258.835	2.22919		0	2.12723		3.58827	2.31102		20.4149	2.22113		481.273	2.32265
260.492	2.22934		0	2.12799		4.00854	2.30596		21.9942	2.21945		482.794	2.32326
262.146	2.2295		0	2.12891		4.40972	2.3009		23.5672	2.21807		484.396	2.32326
263.796	2.22965		0	2.12983		4.80134	2.29585		25.1466	2.217		485.996	2.32357
265.45	2.2298		0	2.1306		5.21524	2.29079		26.7228	2.21609		487.597	2.32388
267.104	2.22996		0	2.13137		5.62915	2.28573		28.299	2.21517		489.118	2.32388
268.758	2.23026		0.000784997	2.14609		6.07172	2.28067		29.8752	2.21456		490.719	2.32388
270.422	2.23042		0.00393	2.16926		6.53657	2.27561		31.4514	2.2141		492.321	2.32419
272.073	2.23057		0.00787	2.18137		7.04281	2.27055		33.0307	2.21348		493.842	2.32449
273.73	2.23073		0.01102	2.19043		7.59044	2.26549		34.6069	2.21318		495.442	2.32449
275.384	2.23088		0.01496	2.19779		8.20175	2.26043		36.1831	2.21287		497.042	2.32449
277.038	2.23103		0.01811	2.20392		8.88629	2.25537		37.7593	2.21257		498.643	2.3248
278.692	2.23119		0.02126	2.20899		9.69819	2.25031		39.3355	2.21226		500.164	2.32511
280.346	2.23134		0.02992	2.21819		10.6247	2.24525		40.9117	2.21211		501.765	2.32511
281.997	2.23149		0.03701	2.22555		11.7645	2.2402		42.491	2.2118		503.366	2.32511
283.651	2.2318		0.04331	2.232		13.2164	2.23514		44.0672	2.21165		504.966	2.32573
285.305	2.23195		0.05118	2.23736		14.8052	2.23084		45.6497	2.21165		506.488	2.32573
286.959	2.23211		0.06141	2.24411		16.3908	2.22747		47.2259	2.2115		508.089	2.32603
288.613	2.23226		0.07165	2.2501		17.9795	2.22471		48.8021	2.21134		509.691	2.32603
290.267	2.23257		0.08188	2.25547		19.5683	2.22226		50.4256	2.2115		511.212	2.32634
291.921	2.23272		0.09683	2.26145		21.1539	2.22057		52.0018	2.21134		512.813	2.32634
293.575	2.23303		0.11022	2.26651		22.7427	2.21889		53.578	2.21119		514.413	2.32634
295.229	2.23318		0.12912	2.27219		24.3314	2.21766		55.1542	2.21119		516.015	2.32634
296.883	2.23349		0.14643	2.27725		25.9202	2.21659		56.7303	2.21134		517.536	2.32696
298.537	2.23364		0.16847	2.28246		27.5058	2.21582		58.3128	2.21119		519.136	2.32696
300.191	2.2338		0.19366	2.28752		29.0946	2.2149		59.889	2.21134		520.737	2.32696
301.845	2.23395		0.222	2.29259		30.6833	2.21429		61.4841	2.21119		522.338	2.32726
303.499	2.23426		0.25821	2.29796		32.2721	2.21367		63.0603	2.2115		523.859	2.32726
305.153	2.23456		0.30149	2.30317		33.8577	2.21337		64.6428	2.21134		525.46	2.32757
306.807	2.23472		0.3541	2.30854		35.4465	2.21291		66.219	2.21165		527.06	2.32757
308.461	2.23502		0.42068	2.3136		37.0352	2.2126		67.7984	2.2115		528.581	2.32788
310.115	2.23518		0.50542	2.31882		38.624	2.21229		69.3746	2.21165		530.181	2.32819
311.768	2.23533		0.6174	2.32388		40.2096	2.21183		70.9539	2.2118		531.782	2.32788
313.422	2.23549		0.78083	2.32894		41.8016	2.21153		72.5301	2.21195		533.383	2.3285
315.076	2.23564		1.0411	2.334		43.3871	2.21122		74.1063	2.21211		534.904	2.3285
316.73	2.23595		2.55433	2.33523		44.9759	2.21107		75.6856	2.21195		536.506	2.3285
318.384	2.2361		3.16265	2.33017		46.5647	2.21091		77.2618	2.21211		538.107	2.3288
320.038	2.23625		3.6378	2.32511		48.1758	2.21091		78.838	2.21226		539.709	2.3288
321.692	2.23641		4.06756	2.32004		49.7613	2.21107		80.4142	2.21226		541.229	2.32911
323.346	2.23656		4.47311	2.31498		51.3501	2.21091		81.9936	2.21241		542.83	2.32911
325	2.23671		4.85141	2.30992		52.9389	2.21091		83.5698	2.21257		544.431	2.32911
326.654	2.23702		5.22972	2.30486		54.5308	2.21091		85.146	2.21241		545.951	2.32942
328.308	2.23717		5.60197	2.2998		56.1228	2.21107		86.7221	2.21272		547.552	2.32942
329.959	2.23733		5.97423	2.29473		57.7116	2.21091		88.2983	2.21287		549.153	2.32942
331.613	2.23748		6.37372	2.28967		59.3035	2.21107		89.8935	2.21303		550.755	2.32973
333.27	2.23779		6.77927	2.28461		60.9114	2.21091		91.4791	2.21318		552.276	2.32973
334.921	2.23794		7.2181	2.27955		62.5002	2.21107		93.0774	2.21333		553.878	2.33003
336.575	2.2381		7.68115	2.27449		64.0921	2.21122		94.663	2.21333		555.478	2.33003
338.232	2.23825		8.1896	2.26942		65.6936	2.21122		96.2424	2.21348		557.079	2.33003
339.883	2.2384		8.7616	2.26436		67.2792	2.21122		97.8248	2.21364		558.6	2.33034
341.54	2.23871		9.43045	2.2593		68.868	2.21137		99.401	2.21379		560.2	2.33065
343.191	2.23886		10.1992	2.25424		70.4567	2.21153		100.98	2.21379		561.801	2.33065
344.845	2.23902		11.1132	2.24918		72.0423	2.21153		102.557	2.21394		563.323	2.33065
346.499	2.23932		12.2027	2.24411		73.6311	2.21168		104.133	2.2141		564.923	2.33065
348.153	2.23948		13.5404	2.23905		75.2231	2.21183		105.709	2.21425		566.525	2.33096
349.81	2.23963		15.0536	2.23445		76.8118	2.21199		107.285	2.2144		568.125	2.33096
351.461	2.23994		16.5638	2.23061		78.4006	2.21199		108.865	2.21456		569.647	2.33065
353.115	2.24025		18.077	2.2277		79.9862	2.21214		110.441	2.21471		571.248	2.33127
354.769	2.24025		19.5872	2.22509		81.575	2.21214		112.017	2.21486		572.848	2.33127
356.423	2.24055		21.0974	2.22294		83.1637	2.21229		113.593	2.21517		574.371	2.33157
358.077	2.24071		22.6107	2.22126		84.7493	2.21245		115.169	2.21532		575.972	2.33127
359.734	2.24101		24.1209	2.21972		86.3413	2.2126		116.749	2.21547		577.572	2.33188
361.385	2.24132		25.6341	2.2185		87.9269	2.21275		118.325	2.21563		579.174	2.33188
363.039	2.24147		27.1443	2.21727		89.5156	2.21291		119.901	2.21578		580.695	2.33188
364.693	2.24163		28.6575	2.2165		91.1044	2.21306		121.48	2.21593		582.296	2.33157
366.346	2.24193		30.1677	2.21574		92.6932	2.21291		123.057	2.21609		583.899	2.33188
368.007	2.24209		31.681	2.21512		94.2788	2.21306		124.633	2.21624		585.502	2.33188
369.661	2.24224		33.1912	2.21451		95.8898	2.21321		126.209	2.21654		587.023	2.33188
371.312	2.24255		34.7014	2.21405		97.4786	2.21306		127.785	2.2167		588.624	2.33219
372.969	2.2427		36.2146	2.21359		99.0642	2.21337		129.361	2.21685		590.225	2.33219
374.623	2.24286		37.7278	2.21328		100.653	2.21352		130.941	2.217		591.745	2.3325
376.277	2.24301		39.238	2.21297		102.242	2.21383		132.523	2.21716		593.346	2.33219
377.928	2.24332		40.7482	2.21282		103.843	2.21398		134.115	2.21731		594.946	2.3325
379.582	2.24347		42.2615	2.21251		105.432	2.21413		135.704	2.21731		596.548	2.3328
381.236	2.24362		43.7717	2.21221		107.021	2.21429		137.28	2.21762		598.069	2.33311
382.89	2.24378		45.2849	2.21205		108.61	2.21444		138.856	2.21777		599.669	2.33311
384.544	2.24424		46.7951	2.2119		110.198	2.21459		140.451	2.21792		601.27	2.3328
386.198	2.24424		48.3083	2.21175		111.787	2.21475		142.028	2.21807		602.871	2.33311
387.855	2.24454		49.8185	2.21159		113.373	2.2149		143.616	2.21823		604.392	2.33342
389.509	2.2447		51.3318	2.21159		114.961	2.21505		145.202	2.21838		605.995	2.33342
391.163	2.24485		52.845	2.21144		116.55	2.21521		146.778	2.21838		607.595	2.33373
392.817	2.24516		54.3582	2.21144		118.139	2.21536		148.354	2.21869		609.116	2.33404
394.471	2.24531		55.8684	2.21159		119.728	2.21551		149.931	2.21884		610.718	2.33373
396.125	2.24547		57.3817	2.21159		121.313	2.21567		151.507	2.21899		612.319	2.33404
397.779	2.24577		58.9009	2.21159		122.902	2.21582		153.086	2.21915		613.92	2.33404
399.433	2.24608		60.4111	2.21144		124.491	2.21597		154.662	2.2193		615.442	2.33404
401.087	2.24623		61.9244	2.21159		126.08	2.21613		156.239	2.21945		617.044	2.33434
402.741	2.24639		63.4346	2.21159		127.665	2.21643		157.815	2.2196		618.644	2.33434
404.395	2.24685		64.9478	2.21159		129.254	2.21643		159.391	2.21991		620.246	2.33465
406.049	2.247		66.458	2.21175		130.843	2.21674		160.967	2.22006		621.767	2.33496
407.703	2.24731		67.9712	2.21175		132.432	2.21674		162.562	2.22022		623.367	2.33465
409.357	2.24746		69.4814	2.2119		134.017	2.21689		164.138	2.22037		624.969	2.33496
411.011	2.24762		70.9977	2.21205		135.606	2.21705		165.715	2.22052		626.489	2.33496
412.665	2.24792		72.5139	2.21205		137.195	2.21735		167.294	2.22067		628.09	2.33557
414.319	2.24823		74.0272	2.21221		138.78	2.21751		168.87	2.22098		629.691	2.33557
415.972	2.24838		75.5434	2.21221		140.369	2.21766		170.45	2.22098		631.292	2.33557
417.626	2.24869		77.0536	2.21236		141.958	2.21781		172.026	2.22113		632.814	2.33557
419.28	2.24884		78.5699	2.21236		143.547	2.21797		173.602	2.22144		634.415	2.33557
420.934	2.249		80.0831	2.21251		145.142	2.21812		175.184	2.22159		636.016	2.33557
422.588	2.24931		81.5933	2.21267		146.731	2.21812		176.767	2.22175		637.538	2.3365
424.242	2.24946		83.1156	2.21267		148.319	2.21827		178.349	2.2219		639.138	2.3365
425.896	2.24977		84.6258	2.21267		149.905	2.21843		179.926	2.22205		640.74	2.3365
427.55	2.24992		86.1391	2.21297		151.494	2.21873		181.502	2.22205		642.342	2.33681
429.204	2.25023		87.6493	2.21297		153.082	2.21889		183.081	2.2222		643.863	2.3365
430.858	2.25053		89.1595	2.21328		154.671	2.21904		184.654	2.22251		645.463	2.33711
432.512	2.25069		90.6727	2.21328		156.26	2.21919		186.234	2.22266		647.064	2.33711
434.166	2.25084		92.1859	2.21328		157.849	2.21935		187.816	2.22282		648.666	2.33711
435.82	2.25115		93.6992	2.21343		159.437	2.2195		189.395	2.22297		650.187	2.33742
437.474	2.2513		95.2124	2.21359		161.026	2.21965		190.981	2.22312		651.789	2.33773
439.128	2.25161		96.7256	2.21359		162.612	2.21981		192.564	2.22328		653.391	2.33773
440.782	2.25176		98.2358	2.21389		164.201	2.22011		194.143	2.22343		654.912	2.33773
442.436	2.25207		99.7672	2.21389		165.789	2.22027		195.719	2.22358		656.513	2.33804
444.09	2.25238		101.277	2.21405		167.378	2.22042		197.295	2.22373		658.114	2.33804
445.744	2.25253		102.791	2.2142		168.967	2.22057		198.871	2.22389		659.716	2.33835
447.398	2.25284		104.301	2.21435		170.556	2.22073		200.448	2.22404		661.236	2.33865
449.052	2.25299		105.814	2.21435		172.141	2.22088		202.024	2.22419		662.838	2.33896
450.706	2.2533		107.324	2.21466		173.73	2.22103		203.603	2.22435		664.439	2.33896
452.36	2.2536		108.838	2.21482		175.319	2.22119		205.179	2.2245		666.04	2.33896
454.014	2.25391		110.348	2.21497		176.908	2.22134		206.756	2.22481		667.561	2.33927
455.668	2.25407		111.864	2.21512		178.496	2.22149		208.332	2.22496		669.161	2.33958
457.322	2.25453		113.377	2.21528		180.085	2.2218		209.911	2.22511		670.762	2.33958
458.976	2.25468		114.896	2.21528		181.671	2.22195		211.49	2.22511		672.283	2.33958
460.63	2.25499		116.407	2.21543		183.269	2.22211		213.063	2.22542		673.883	2.33988
462.284	2.25529		117.92	2.21558		184.855	2.22226		214.643	2.22557		675.485	2.34019
463.938	2.2556		119.43	2.21574		186.45	2.22241		216.219	2.22572		677.087	2.3405
465.592	2.25575		120.94	2.21589		188.039	2.22241		217.795	2.22588		678.608	2.34081
467.246	2.25621		122.454	2.21589		189.627	2.22256		219.371	2.22603		680.209	2.34081
468.9	2.25637		123.967	2.21604		191.213	2.22272		220.948	2.22634		681.811	2.34112
470.554	2.25668		125.477	2.2162		192.808	2.22287		222.524	2.22634		683.412	2.34142
472.208	2.25683		126.987	2.21635		194.4	2.22272		224.1	2.22649		684.933	2.34142
473.862	2.25698		128.5	2.21666		195.989	2.22302		225.679	2.22679		686.534	2.34142
475.516	2.25744		130.014	2.21666		197.574	2.22318		227.256	2.22695		688.136	2.34173
477.17	2.25775		131.524	2.21696		199.163	2.22333		228.832	2.2271		689.656	2.34204
478.824	2.25806		133.037	2.21712		200.752	2.22348		230.408	2.22725		691.257	2.34204
480.474	2.25821		134.547	2.21727		202.337	2.22379		231.99	2.22741		692.858	2.34235
482.128	2.25852		136.06	2.21742		203.926	2.22394		233.567	2.22756		694.459	2.34265
483.782	2.25898		137.577	2.21742		205.515	2.2241		235.143	2.22771		695.98	2.34296
485.436	2.25913		139.09	2.21758		207.104	2.22425		236.725	2.22787		697.581	2.34296
487.09	2.25944		140.6	2.21773		208.693	2.2244		238.305	2.22802		699.181	2.34327
488.744	2.25975		142.113	2.21773		210.278	2.22456		239.881	2.22817		700.783	2.34358
490.398	2.26005		143.627	2.21788		211.867	2.22471		241.457	2.22832		702.303	2.34419
492.052	2.26036		145.137	2.21804		213.456	2.22486		243.036	2.22848		703.904	2.34419
493.706	2.26051		146.65	2.21819		215.041	2.22502		244.613	2.22863		705.504	2.34419
495.36	2.26097		148.16	2.21834		216.63	2.22517		246.192	2.22894		707.025	2.3445
497.014	2.26128		149.67	2.2185		218.219	2.22532		247.781	2.22909		708.627	2.34481
498.668	2.26159		151.184	2.21865		219.804	2.22548		249.357	2.22909		710.23	2.34512
500.322	2.26205		152.694	2.2188		221.393	2.22563		250.933	2.22924		711.831	2.34512
501.976	2.26236		154.207	2.21896		222.982	2.22578		252.509	2.22955		713.352	2.34542
503.63	2.26266		155.717	2.21911		224.571	2.22609		254.092	2.2297		714.953	2.34573
505.284	2.26312		157.228	2.21926		226.16	2.22624		255.668	2.22985		716.554	2.34604
506.938	2.26343		158.741	2.21957		227.745	2.2264		257.244	2.23016		718.074	2.34635
508.592	2.26374		160.251	2.21957		229.334	2.22655		258.824	2.23031		719.675	2.34666
510.243	2.2642		161.764	2.21972		230.923	2.2267		260.415	2.23031		721.275	2.34696
511.9	2.26451		163.274	2.21988		232.515	2.22686		261.992	2.23047		722.876	2.34727
513.551	2.26512		164.788	2.22003		234.1	2.22686		263.568	2.23077		724.397	2.34758
515.205	2.26527		166.298	2.22018		235.689	2.22716		265.15	2.23093		725.998	2.34789
516.859	2.26573		167.808	2.22049		237.278	2.22732		266.723	2.23108		727.602	2.34819
518.513	2.2662		169.327	2.22049		238.863	2.22732		268.303	2.23123		729.204	2.34881
520.167	2.2665		170.838	2.22049		240.452	2.22747		269.879	2.23138		730.725	2.34881
521.821	2.26681		172.348	2.2208		242.041	2.22762		271.455	2.23154		732.326	2.34912
523.475	2.26712		173.861	2.22095		243.63	2.22762		273.031	2.23169		733.927	2.34973
525.129	2.26773		175.371	2.2211		245.215	2.22778		274.608	2.232		735.447	2.35004
526.782	2.26804		176.884	2.2211		246.804	2.22793		276.187	2.23215		737.05	2.35035
528.436	2.2685		178.395	2.22141		248.393	2.22824		277.766	2.2323		738.651	2.35066
530.09	2.26865		179.908	2.22156		249.982	2.22839		279.342	2.23245		740.252	2.35066
531.744	2.26927		181.418	2.22156		251.567	2.22854		280.919	2.23261		741.773	2.35127
533.398	2.26973		182.928	2.22187		253.156	2.2287		282.495	2.23276		743.374	2.35189
535.052	2.27003		184.441	2.22187		254.745	2.22885		284.071	2.23291		744.976	2.35189
536.706	2.27034		185.958	2.22202		256.333	2.229		285.647	2.23307		746.577	2.3522
538.36	2.2708		187.471	2.22218		257.922	2.22916		287.227	2.23322		748.097	2.3525
540.014	2.27126		188.981	2.22202		259.508	2.22931		288.803	2.23337		749.698	2.35312
541.668	2.27172		190.494	2.22218		261.097	2.22946		290.379	2.23353		751.3	2.35373
543.322	2.27218		192.005	2.22248		262.682	2.22962		291.955	2.23368		752.822	2.35404
544.976	2.27249		193.515	2.22264		264.271	2.22977		293.531	2.23383		754.422	2.35435
546.63	2.27295		195.031	2.22264		265.86	2.23008		295.108	2.23414		756.023	2.35497
548.284	2.27357		196.544	2.22279		267.448	2.23023		296.687	2.23429		757.624	2.35497
549.938	2.27387		198.054	2.22294		269.034	2.23023		298.263	2.23444		759.145	2.35558
551.592	2.27449		199.565	2.2231		270.623	2.23054		299.839	2.2346		760.746	2.3562
553.243	2.27495		201.078	2.22325		272.212	2.23069		301.415	2.2349		762.346	2.35651
554.897	2.27541		202.591	2.22341		273.8	2.23084		302.992	2.23506		763.947	2.35681
556.551	2.27587		204.101	2.22356		275.389	2.231		304.568	2.23521		765.469	2.35743
558.205	2.27633		205.612	2.22371		276.978	2.2313		306.144	2.23536		767.071	2.35804
559.859	2.27679		207.125	2.22387		278.563	2.23115		307.72	2.23551		768.672	2.35835
561.513	2.2774		208.635	2.22402		280.152	2.23146		309.3	2.23567		770.193	2.35897
563.167	2.27787		210.148	2.22417		281.741	2.23176		310.876	2.23597		771.794	2.35928
564.821	2.27833		211.658	2.22417		283.33	2.23192		312.452	2.23613		773.396	2.3602
566.475	2.27894		213.172	2.22433		284.915	2.23207		314.028	2.23643		774.996	2.36051
568.129	2.2794		214.682	2.22463		286.504	2.23222		315.607	2.23659		776.518	2.36081
569.783	2.28002		216.192	2.22479		288.093	2.23238		317.184	2.23674		778.119	2.36174
571.437	2.28032		217.717	2.22479		289.682	2.23253		318.763	2.23689		779.72	2.36174
573.091	2.28094		219.228	2.22509		291.267	2.23268		320.339	2.2372		781.321	2.36205
574.745	2.2814		220.75	2.22509		292.859	2.23268		321.915	2.23735		782.842	2.36297
576.399	2.28201		222.26	2.22525		294.445	2.23284		323.492	2.2375		784.443	2.36389
578.053	2.28247		223.77	2.2254		296.034	2.23299		325.068	2.23766		786.045	2.3642
579.707	2.28293		225.284	2.22555		297.622	2.23314		326.644	2.23796		787.565	2.36512
581.361	2.28339		226.794	2.22571		299.211	2.2333		328.22	2.23812		789.168	2.36543
583.014	2.28401		228.307	2.22586		300.797	2.23345		329.796	2.23827		790.771	2.36605
584.668	2.28447		229.817	2.22617		302.386	2.2336		331.376	2.23842		792.372	2.36666
586.319	2.28508		231.33	2.22617		303.974	2.23391		332.952	2.23857		793.893	2.36728
587.976	2.28554		232.841	2.22632		305.563	2.23406		334.528	2.23888		795.494	2.3682
589.63	2.286		234.351	2.22632		307.149	2.23422		336.114	2.23903		797.094	2.36851
591.281	2.28662		235.864	2.22647		308.737	2.23437		337.69	2.23919		798.615	2.36943
592.938	2.28723		237.374	2.22663		310.326	2.23452		339.266	2.23934		800.216	2.37005
594.589	2.28754		238.887	2.22678		311.912	2.23483		340.842	2.23965		801.817	2.37066
596.243	2.28831		240.398	2.22693		313.501	2.23498		342.419	2.2398		803.419	2.37159
597.897	2.28877		241.914	2.22709		315.089	2.23514		343.995	2.2398		804.94	2.37189
599.551	2.28938		243.424	2.22724		316.678	2.23529		345.571	2.24026		806.543	2.37313
601.205	2.29		244.937	2.22724		318.264	2.23544		347.157	2.24041		808.144	2.37374
602.859	2.29046		246.448	2.22739		319.852	2.2356		348.733	2.24056		809.744	2.37497
604.513	2.29122		247.961	2.2277		321.441	2.2359		350.309	2.24072		811.265	2.37559
606.167	2.29169		249.471	2.2277		323.033	2.23606		351.885	2.24087		812.869	2.37651
607.821	2.2923		250.984	2.22785		324.619	2.23621		353.461	2.24102		814.469	2.37744
609.475	2.29291		252.494	2.22816		326.208	2.23636		355.041	2.24133		815.99	2.37867
611.129	2.29353		254.008	2.22831		327.796	2.23652		356.614	2.24148		817.591	2.37928
612.783	2.29414		255.518	2.22831		329.382	2.23682		358.193	2.24179		819.192	2.38051
614.437	2.29476		257.031	2.22847		330.971	2.23698		359.769	2.24194		820.794	2.38144
616.091	2.29537		258.541	2.22862		332.559	2.23713		361.345	2.24209		822.314	2.38267
617.745	2.29598		260.051	2.22877		334.148	2.23728		362.922	2.2424		823.915	2.3839
619.399	2.2966		261.565	2.22893		335.737	2.23759		364.498	2.24255		825.516	2.38544
621.053	2.29721		263.075	2.22908		337.323	2.23774		366.077	2.2427		827.038	2.38667
622.707	2.29783		264.588	2.22923		338.911	2.2379		367.653	2.24286		828.641	2.38821
624.361	2.29844		266.098	2.22954		340.5	2.2382		369.23	2.24316		830.242	2.38975
626.015	2.29921		267.609	2.22969		342.089	2.23836		370.806	2.24332		831.842	2.39129
627.669	2.29982		269.122	2.22969		343.678	2.2382		372.382	2.24362		833.364	2.39313
629.323	2.30044		270.632	2.23		345.263	2.23851		373.958	2.24378		834.966	2.39529
630.973	2.30105		272.145	2.23015		346.852	2.23866		375.534	2.24393		836.567	2.39744
632.631	2.30167		273.661	2.23031		348.441	2.23882		377.114	2.24439		838.169	2.40021
634.285	2.30228		275.175	2.23046		350.026	2.23897		378.687	2.24454		839.689	2.40298
635.939	2.30289		276.685	2.23061		351.615	2.23912		380.266	2.24469		841.291	2.40668
637.592	2.30366		278.198	2.23077		353.204	2.23928		381.842	2.245		842.892	2.41129
639.243	2.30428		279.708	2.23077		354.793	2.23958		383.418	2.24515		844.253	2.41683
640.897	2.30489		281.222	2.23108		356.378	2.23989		384.995	2.24531		845.294	2.42207
642.554	2.30566		282.732	2.23123		357.967	2.24004		386.571	2.24561		846.016	2.4273
644.208	2.30612		284.245	2.23138		359.556	2.2402		388.15	2.24576		846.656	2.43315
645.862	2.30689		285.755	2.23154		361.145	2.2405		389.726	2.24607		847.136	2.4393
647.516	2.3075		287.265	2.23169		362.733	2.24066		391.306	2.24622		847.536	2.44546
649.167	2.30827		288.779	2.23169		364.319	2.24081		392.882	2.24638		847.776	2.45069
650.821	2.30873		290.289	2.232		365.911	2.24096		394.458	2.24668		848.016	2.45685
652.475	2.30934		291.802	2.232		367.496	2.24127		396.034	2.24684		848.256	2.46423
654.129	2.31011		293.312	2.2323		369.085	2.24142		397.61	2.24714		848.416	2.47039
655.783	2.31073		294.822	2.23246		370.674	2.24158		399.187	2.24729		848.578	2.47778
657.437	2.31149		296.336	2.23261		372.263	2.24188		400.763	2.24745		848.738	2.48578
659.091	2.31211		297.846	2.23276		373.855	2.24203		402.342	2.24775		848.898	2.49471
660.745	2.31272		299.359	2.23292		375.444	2.24219		403.918	2.24806		849.058	2.50456
662.399	2.31349		300.869	2.23307		377.029	2.24234		405.501	2.24821		849.138	2.5101
664.053	2.3141		302.383	2.23338		378.618	2.24265		407.077	2.24837		849.218	2.51564
665.707	2.31472		303.893	2.23353		380.207	2.2428		408.653	2.24867		849.298	2.52087
667.361	2.31549		305.403	2.23368		381.795	2.24295		410.229	2.24882		849.378	2.52672
669.015	2.31625		306.916	2.23384		383.381	2.24311		411.806	2.24913		849.458	2.53257
670.669	2.31702		308.429	2.23399		384.97	2.24341		413.382	2.24928		849.538	2.53872
672.323	2.31764		309.94	2.23414		386.559	2.24357		414.961	2.24944		849.618	2.54457
673.977	2.3184		311.45	2.23445		388.147	2.24372		416.534	2.24974		849.698	2.55073
675.627	2.31902		312.963	2.2346		389.733	2.24387		418.114	2.2499		849.778	2.55719
677.285	2.31963		314.473	2.23476		391.325	2.24403		419.69	2.2502		849.858	2.56334
678.939	2.32025		315.986	2.23506		392.91	2.24433		421.266	2.25051		849.938	2.5695
680.593	2.32101		317.497	2.23506		394.499	2.24449		422.842	2.25081		850.018	2.57596
682.247	2.32178		319.007	2.23537		396.088	2.24464		424.418	2.25097		850.098	2.58212
683.897	2.3224		320.52	2.23537		397.677	2.24495		425.995	2.25112		850.178	2.58828
685.551	2.32316		322.03	2.23568		399.262	2.2451		427.574	2.25127		850.258	2.59505
687.205	2.32393		323.544	2.23583		400.851	2.24541		429.15	2.25158		850.338	2.60213
688.859	2.32455		325.054	2.23598		402.44	2.24556		430.726	2.25173		850.418	2.6089
690.513	2.32531		326.567	2.23614		404.029	2.24571		432.303	2.25204		850.499	2.61659
692.167	2.32608		328.077	2.23629		405.614	2.24602		433.879	2.25234		850.578	2.62429
693.821	2.32685		329.587	2.23644		407.203	2.24617		435.455	2.2525		850.659	2.63229
695.475	2.32762		331.101	2.2366		408.792	2.24633		437.031	2.25265		850.738	2.6406
697.129	2.32838		332.611	2.23675		410.381	2.24663		438.61	2.25311		850.819	2.64891
698.783	2.32915		334.124	2.23706		411.966	2.24679		440.187	2.25326		850.898	2.65784
700.437	2.32992		335.634	2.23721		413.555	2.24694		441.763	2.25341		850.979	2.66676
702.091	2.33084		337.147	2.23736		415.144	2.24725		443.339	2.25372		851.058	2.67569
703.745	2.33161		338.658	2.23752		416.729	2.2474		444.915	2.25403		851.139	2.68462
705.399	2.33238		340.171	2.23782		418.318	2.24771		446.491	2.25433		851.218	2.69324
707.053	2.3333		341.681	2.23798		419.907	2.24801		448.068	2.25448		851.299	2.70247
708.707	2.33422		343.191	2.23813		421.496	2.24817		449.644	2.25479
710.361	2.33514		344.705	2.23828		423.081	2.24832		451.223	2.25494
712.012	2.33591		346.215	2.23859		424.67	2.24863		452.799	2.25525
713.666	2.33683		347.728	2.23874		426.256	2.24878		454.376	2.25556
715.32	2.3376		349.241	2.2389		427.844	2.24909		455.952	2.25586
716.974	2.33867		350.751	2.23905		429.433	2.24924		457.531	2.25601
718.628	2.33959		352.262	2.23936		431.022	2.24955		459.107	2.25617
720.282	2.34051		353.775	2.23951		432.611	2.24985		460.683	2.25663
721.936	2.34159		355.285	2.23967		434.222	2.24985		462.26	2.25678
723.59	2.34251		356.798	2.23997		435.81	2.25001		463.836	2.25709
725.243	2.34359		358.308	2.24013		437.399	2.25031		465.412	2.25724
726.897	2.34451		359.819	2.24028		438.985	2.25047		466.991	2.25754
728.551	2.34558		361.332	2.24059		440.574	2.25062		468.568	2.2577		--	--
730.202	2.34666		362.842	2.24074		442.162	2.25093		470.144	2.258		--	--
731.859	2.34773		364.352	2.24089		443.751	2.25108		471.72	2.25831		--	--
733.513	2.34881		365.866	2.2412		445.337	2.25139		473.296	2.25862		--	--
735.167	2.34988		367.376	2.24135		446.925	2.25169		474.872	2.25877		--	--
736.818	2.35111		368.889	2.24135		448.514	2.25185		476.449	2.25907		--	--
738.472	2.35218		370.399	2.24166		450.103	2.252		478.025	2.25938		--	--
740.126	2.35326		371.909	2.24181		451.689	2.25231		479.604	2.25953		--	--
741.78	2.35449		373.423	2.24197		453.277	2.25261		481.18	2.25984		--	--
743.434	2.35572		374.933	2.24227		454.866	2.25277		482.756	2.25999		--	--
745.088	2.35679		376.446	2.24243		456.452	2.25307		484.333	2.2603		--	--
746.742	2.35802		377.956	2.24258		458.041	2.25338		485.909	2.2606		--	--
748.396	2.35909		379.466	2.24289		459.629	2.25353		487.485	2.26091		--	--
750.05	2.36048		380.98	2.24304		461.218	2.25369		489.061	2.26106		--	--
751.704	2.36186		382.49	2.24319		462.804	2.25415		490.637	2.26152		--	--
753.358	2.36278		384.003	2.2435		464.392	2.2543		492.217	2.26183		--	--
755.012	2.36401		385.513	2.24365		465.981	2.25445		493.793	2.26198		--	--
756.666	2.36524		387.024	2.24381		467.567	2.25476		495.369	2.26229		--	--
758.32	2.36616		388.537	2.24396		469.156	2.25507		496.945	2.26244		--	--
759.974	2.36708		390.047	2.24427		470.744	2.25522		498.522	2.2629		--	--
761.628	2.368		391.56	2.24442		472.33	2.25537		500.098	2.26321		--	--
763.278	2.36877		393.07	2.24473		473.919	2.25568		501.674	2.26351		--	--
764.936	2.36938		394.581	2.24488		475.507	2.25599		503.253	2.26382		--	--
766.586	2.36984		396.094	2.24519		477.096	2.25614		504.829	2.26412		--	--
768.24	2.37046		397.604	2.24534		478.685	2.25645		506.406	2.26443		--	--
769.894	2.37092		399.114	2.24549		480.271	2.2566		507.982	2.26473		--	--
771.548	2.37122		400.627	2.2458		481.863	2.25675		509.558	2.26504		--	--
773.202	2.37184		402.141	2.24595		483.451	2.25691		511.134	2.26535		--	--
774.856	2.37199		403.651	2.24626		485.04	2.25721		512.71	2.26565		--	--
776.51	2.3723		405.161	2.24641		486.629	2.25752		514.287	2.26596		--	--
778.164	2.37291		406.674	2.24657		488.214	2.25767		515.863	2.26626		--	--
779.818	2.37337		408.185	2.24672		489.803	2.25783		517.439	2.26657		--	--
781.472	2.37368		409.698	2.24703		491.389	2.25829		519.018	2.26688		--	--
783.126	2.37414		411.208	2.24718		492.978	2.25844		520.595	2.26718		--	--
784.78	2.3746		412.718	2.24749		494.566	2.25875		522.171	2.26749		--	--
786.434	2.37506		414.231	2.24764		496.155	2.25905		523.747	2.26779		--	--
788.088	2.37568		415.742	2.2478		497.744	2.25921		525.323	2.2681		--	--
789.742	2.37598		417.255	2.2481		499.329	2.25967		526.899	2.26856		--	--
791.393	2.3766		418.765	2.24826		500.918	2.25997		528.479	2.26887		--	--
793.05	2.37706		420.275	2.24841		502.507	2.26012		530.055	2.26902		--	--
794.701	2.37767		421.788	2.24856		504.096	2.26028		531.631	2.26948		--	--
796.355	2.37829		423.299	2.24887		505.681	2.26058		533.207	2.26994		--	--
798.009	2.3789		424.812	2.24918		507.27	2.26089		534.783	2.27024		--	--
799.663	2.37936		426.322	2.24933		508.859	2.2612		536.36	2.27055		--	--
801.317	2.37982		427.835	2.24964		510.448	2.2615		537.936	2.27085		--	--
802.971	2.38028		429.346	2.24994		512.033	2.26181		539.512	2.27131		--	--
804.625	2.38074		430.856	2.2501		513.622	2.26196		541.091	2.27177		--	--
806.279	2.38121		432.369	2.2504		515.211	2.26227		542.668	2.27208		--	--
807.933	2.38151		433.879	2.25056		516.8	2.26258		544.244	2.27238		--	--
809.587	2.38213		435.392	2.25071		518.388	2.26288		545.82	2.27284		--	--
811.24	2.38243		436.903	2.25102		519.974	2.26304		547.396	2.2733		--	--
812.894	2.38274		438.413	2.25132		521.563	2.26334		548.972	2.27345		--	--
814.545	2.3832		439.926	2.25148		523.151	2.2635		550.549	2.27407		--	--
816.202	2.38351		441.436	2.25163		524.737	2.26365		552.125	2.27437		--	--
817.856	2.38397		442.949	2.25178		526.326	2.26411		553.701	2.27483		--	--
819.51	2.38428		444.46	2.25224		527.915	2.26426		555.28	2.27529		--	--
821.161	2.38458		445.973	2.2524		529.503	2.26472		556.856	2.2756		--	--
822.815	2.38474		447.483	2.2527		531.089	2.26488		558.433	2.2759		--	--
824.469	2.38504		448.996	2.25286		532.678	2.26518		560.009	2.27636		--	--
826.123	2.38551		450.507	2.25316		534.266	2.26549		561.585	2.27667		--	--
827.777	2.38566		452.017	2.25332		535.852	2.2658		563.161	2.27713		--	--
829.431	2.38612		453.53	2.25347		537.441	2.26595		564.737	2.27759		--	--
831.085	2.38643		455.04	2.25393		539.03	2.26641		566.314	2.27804		--	--
832.739	2.38658		456.55	2.25408		540.615	2.26656		567.89	2.27835		--	--
834.393	2.38689		458.064	2.25424		542.204	2.26702		569.469	2.27881		--	--
836.047	2.38719		459.574	2.25454		543.793	2.26733		571.045	2.27927		--	--
837.701	2.3875		461.087	2.2547		545.382	2.26748		572.622	2.27973		--	--
839.355	2.38781		462.597	2.255		546.967	2.26779		574.198	2.28019		--	--
841.009	2.38796		464.107	2.25531		548.556	2.2681		575.774	2.28049		--	--
842.663	2.38842		465.621	2.25547		550.145	2.26856		577.35	2.28095		--	--
844.313	2.38873		467.131	2.25562		551.73	2.26886		578.926	2.28141		--	--
845.967	2.38904		468.641	2.25593		553.319	2.26917		580.502	2.28187		--	--
847.625	2.38934		470.154	2.25623		554.908	2.26948		582.079	2.28248		--	--
849.275	2.3898		471.664	2.25639		556.497	2.26978		583.655	2.28279		--	--
850.929	2.39011		473.178	2.25669		558.085	2.27009		585.234	2.28325		--	--
852.583	2.39042		474.688	2.25685		559.671	2.2704		586.81	2.28386		--	--
854.237	2.39088		476.201	2.25715		561.26	2.2707		588.387	2.28416		--	--
855.891	2.39119		477.711	2.25746		562.848	2.27116		589.963	2.28478		--	--
857.545	2.39149		479.222	2.25761		564.434	2.27147		591.539	2.28508		--	--
859.199	2.3918		480.735	2.25792		566.023	2.27162		593.118	2.28569		--	--
860.853	2.39226		482.245	2.25823		567.612	2.27178		594.695	2.28615		--	--
862.507	2.39257		483.758	2.25838		569.2	2.27224		596.268	2.28661		--	--
864.161	2.39303		485.268	2.25869		570.786	2.27254		597.847	2.28722		--	--
865.815	2.39349		486.782	2.25884		572.375	2.273		599.423	2.28768		--	--
867.469	2.39395		488.292	2.2593		573.963	2.27331		600.999	2.28814		--	--
869.123	2.39426		489.802	2.25945		575.552	2.27362		602.576	2.2886		--	--
870.777	2.39472		491.315	2.25976		577.138	2.27408		604.152	2.28906		--	--
872.431	2.39518		492.825	2.25991		578.727	2.27438		605.728	2.28967		--	--
874.082	2.39549		494.336	2.26007		580.315	2.27454		607.307	2.28998		--	--
875.736	2.39595		495.849	2.26053		581.901	2.275		608.883	2.29059		--	--
877.39	2.39641		497.359	2.26068		583.49	2.2753		610.46	2.29105		--	--
879.044	2.39687		498.872	2.26099		585.079	2.27576		612.036	2.29166		--	--
880.698	2.39733		500.383	2.26129		586.667	2.27607		613.612	2.29227		--	--
882.352	2.39779		501.896	2.26145		588.253	2.27653		615.191	2.29258		--	--
884.006	2.39825		503.406	2.26175		589.842	2.27684		616.768	2.29319		--	--
885.66	2.39871		504.916	2.26206		591.43	2.27714		618.344	2.2938		--	--
887.314	2.39917		506.429	2.26237		593.016	2.27745		619.92	2.29441		--	--
888.968	2.39979		507.94	2.26252		594.605	2.27791		621.496	2.29487		--	--
890.622	2.40025		509.45	2.26283		596.19	2.27822		623.072	2.29564		--	--
892.276	2.40086		510.963	2.26313		597.779	2.27868		624.649	2.2961		--	--
893.93	2.40147		512.473	2.26344		599.368	2.27913		626.225	2.29656		--	--
895.583	2.40178		513.986	2.26359		600.957	2.27944		627.804	2.29717		--	--
897.237	2.4024		515.497	2.2639		602.545	2.2799		629.377	2.29778		--	--
898.891	2.40301		517.007	2.26421		604.131	2.28021		630.956	2.29839		--	--
900.545	2.40347		518.52	2.26452		605.72	2.28082		632.533	2.299		--	--
902.199	2.40424		520.033	2.26467		607.309	2.28097		634.109	2.29946		--	--
903.85	2.40485		521.544	2.26498		608.897	2.28143		635.685	2.30007		--	--
905.507	2.40547		523.054	2.26528		610.483	2.28189		637.264	2.30084		--	--
907.158	2.40623		524.567	2.26559		612.072	2.2822		638.841	2.3013		--	--
908.812	2.40685		526.077	2.2659		613.66	2.28266		640.417	2.30191		--	--
910.466	2.40762		527.59	2.2662		615.249	2.28297		641.993	2.30252		--	--
912.12	2.40823		529.101	2.26651		616.835	2.28343		643.569	2.30313		--	--
913.774	2.409		530.614	2.26666		618.424	2.28389		645.145	2.30375		--	--
915.428	2.40977		532.124	2.26697		620.012	2.28419		646.722	2.30421		--	--
917.082	2.41084		533.634	2.26728		621.601	2.28465		648.298	2.30497		--	--
918.736	2.41161		535.147	2.26758		623.19	2.28511		649.874	2.30543		--	--
920.39	2.41253		536.658	2.26774		624.776	2.28557		651.45	2.30619		--	--
922.044	2.41376		538.168	2.26804		626.364	2.28603		653.029	2.30665		--	--
923.698	2.41468		539.681	2.26835		627.953	2.28649		654.606	2.30742		--	--
925.352	2.41591		541.191	2.26866		629.542	2.28695		656.182	2.30803		--	--
927.006	2.41729		542.705	2.26896		631.127	2.28726		657.758	2.30864		--	--
928.66	2.41852		544.215	2.26912		632.716	2.28772		659.334	2.30925		--	--
930.314	2.42005		545.728	2.26942		634.305	2.28818		660.914	2.30971		--	--
931.968	2.42174		547.238	2.26973		635.891	2.28864		662.49	2.31048		--	--
933.622	2.42359		548.751	2.27004		637.479	2.2891		664.066	2.31124		--	--
935.276	2.42589		550.262	2.27034		639.068	2.28956		665.642	2.3117		--	--
936.93	2.42835		551.772	2.27065		640.654	2.29002		667.218	2.31231		--	--
938.584	2.43172		553.285	2.27096		642.242	2.29063		668.795	2.31293		--	--
940.238	2.43572		554.795	2.27126		643.831	2.29109		670.371	2.31354		--	--
941.746	2.44078		556.305	2.27157		645.42	2.29155		671.947	2.31415		--	--
942.871	2.44585		557.819	2.27188		647.009	2.29201		673.526	2.31491		--	--
943.688	2.45092		559.332	2.27219		648.598	2.29247		675.102	2.31553		--	--
944.306	2.45599		560.842	2.27249		650.183	2.29293		676.679	2.31614		--	--
944.776	2.46105		562.352	2.2728		651.772	2.29355		678.255	2.31675		--	--
945.15	2.46612		563.866	2.27311		653.361	2.29401		679.831	2.31736		--	--
945.441	2.47119		565.376	2.27341		654.949	2.29447		681.407	2.31797		--	--
945.686	2.47641		566.889	2.27372		656.535	2.29493		682.987	2.31843		--	--
945.901	2.48147		568.399	2.27403		658.124	2.29539		684.563	2.31904		--	--
946.083	2.48654		569.912	2.27433		659.713	2.29585		686.139	2.31981		--	--
946.245	2.49161		571.423	2.27479		661.298	2.29631		687.715	2.32042		--	--
946.4	2.49668		572.936	2.2751		662.887	2.29692		689.291	2.32088		--	--
946.536	2.50174		574.446	2.27541		664.476	2.29738		690.868	2.32149		--	--
946.668	2.50681		575.956	2.27571		666.061	2.29784		692.444	2.32195		--	--
946.801	2.51188		577.469	2.27602		667.65	2.29845		694.023	2.32256		--	--
946.93	2.51695		578.98	2.27633		669.239	2.29891		695.599	2.32318		--	--
947.052	2.52201		580.49	2.27663		670.828	2.29952		697.175	2.32363		--	--
947.184	2.52708		582.003	2.27694		672.416	2.30014		698.752	2.3244		--	--
947.317	2.5323		583.516	2.27725		674.005	2.3006		700.328	2.32501		--	--
947.446	2.53737		585.027	2.27755		675.591	2.30121		701.904	2.32547		--	--
947.585	2.54243		586.537	2.27786		677.179	2.30182		703.48	2.32593		--	--
947.714	2.5475		588.05	2.27832		678.768	2.30228		705.06	2.32654		--	--
947.849	2.55272		589.56	2.27863		680.357	2.3029		706.636	2.32715		--	--
947.985	2.55779		591.073	2.27893		681.943	2.30351		708.212	2.32776		--	--
948.114	2.56286		592.584	2.27939		683.531	2.30412		709.788	2.32838		--	--
948.233	2.56792		594.097	2.2797		685.12	2.30458		711.364	2.32899		--	--
948.362	2.57299		595.607	2.28001		686.706	2.3052		712.941	2.32945		--	--
948.478	2.57806		597.117	2.28031		688.295	2.30581		714.52	2.33021		--	--
948.594	2.58313		598.63	2.28078		689.883	2.30627		716.096	2.33067		--	--
948.699	2.58819		600.144	2.28108		691.469	2.30688		717.672	2.33128		--	--
948.802	2.59326		601.654	2.28154		693.058	2.3075		719.248	2.3319		--	--
948.901	2.59833		603.167	2.2817		694.646	2.30796		720.825	2.33251		--	--
948.997	2.60339		604.677	2.28216		696.235	2.30872		722.401	2.33312		--	--
949.086	2.60846		606.191	2.28262		697.821	2.30918		723.977	2.33373		--	--
949.176	2.61368		607.701	2.28292		699.41	2.3098		725.553	2.33434		--	--
949.258	2.61875		609.211	2.28338		700.998	2.31041		727.133	2.33496		--	--
949.341	2.62397		610.724	2.28369		702.584	2.31118		728.706	2.33557		--	--
949.421	2.62904		612.234	2.284		704.173	2.31164		730.285	2.33618		--	--
949.497	2.63426		613.748	2.28461		705.761	2.3121		731.861	2.33694		--	--
949.573	2.63933		615.258	2.28476		707.35	2.31271		733.437	2.33756		--	--
949.645	2.64455		616.768	2.28522		708.936	2.31317		735.014	2.33817		--	--
949.715	2.64961		618.281	2.28568		710.525	2.31394		736.59	2.33878		--	--
949.784	2.65483		619.791	2.28599		712.113	2.3144		738.169	2.33939		--	--
949.851	2.66006		621.302	2.28645		713.699	2.31486		739.745	2.34		--	--
949.917	2.66528		622.815	2.28676		715.288	2.31562		741.321	2.34062		--	--
949.98	2.67034		624.325	2.28722		716.876	2.31624		742.898	2.34123		--	--
950.039	2.67572		625.838	2.28768		718.462	2.31685		744.474	2.34199		--	--
950.102	2.68109		627.349	2.28798		720.051	2.31746		746.05	2.3426		--	--
950.162	2.68631		628.862	2.28829		721.64	2.31792		747.626	2.34322		--	--
950.214	2.69138		630.372	2.28891		723.228	2.31869		749.206	2.34383		--	--
950.267	2.69645		631.882	2.28921		724.814	2.31915		750.782	2.34444		--	--
950.307	2.70029		633.395	2.28967		726.403	2.31976		752.358	2.34521		--	--
			634.906	2.29013		727.992	2.32022		753.934	2.34597		--	--
			636.416	2.29044		729.58	2.32099		755.51	2.34658		--	--
			637.929	2.29075		731.166	2.3216		757.087	2.34719		--	--
			639.439	2.29121		732.755	2.32206		758.663	2.34781		--	--
			640.952	2.29182		734.343	2.32267		760.242	2.34842		--	--
			642.463	2.29228		735.929	2.32329		761.818	2.34903		--	--
			643.976	2.29274		737.518	2.32375		763.394	2.34949		--	--
			645.486	2.2932		739.107	2.32436		764.971	2.3501		--	--
			646.999	2.29366		740.695	2.32482		766.547	2.35056		--	--
			648.51	2.29397		742.281	2.32543		768.123	2.35102		--	--
			650.02	2.29458		743.87	2.32605		769.699	2.35132		--	--
			651.533	2.29504		745.458	2.32635		771.275	2.35163		--	--
			653.043	2.2955		747.044	2.32712		772.855	2.35224		--	--
			654.556	2.29596		748.633	2.32773		774.431	2.35255		--	--
			656.067	2.29642		750.222	2.32819		776.007	2.35285		--	--
			657.58	2.29688		751.81	2.32881		777.583	2.35301		--	--
			659.09	2.2975		753.396	2.32942		779.16	2.35347		--	--
			660.6	2.29811		754.985	2.32988		780.736	2.35362		--	--
			662.113	2.29842		756.573	2.33049		782.315	2.35393		--	--
			663.624	2.29903		758.159	2.3308		783.891	2.35423		--	--
--			665.137	2.29949		759.748	2.33141		785.467	2.35469		--	--
--			666.647	2.29995		761.337	2.33203		787.044	2.355		--	--
--			668.16	2.30056		762.925	2.33249		788.62	2.35546		--	--
--			669.671	2.30102		764.514	2.33295		790.196	2.35576		--	--
--			671.184	2.30164		766.1	2.33356		791.772	2.35607		--	--
--			672.694	2.3021		767.689	2.33417		793.352	2.35653		--	--
--			674.204	2.30256		769.277	2.33478		794.928	2.35668		--	--
			675.717	2.30317		770.863	2.33524		796.504	2.35714		--	--
			677.228	2.30378		772.452	2.33586		798.08	2.35744		--	--
			678.738	2.30409		774.04	2.33632		799.656	2.3579		--	--
			680.251	2.3047		775.629	2.33693		801.233	2.35836		--	--
			681.761	2.30517		777.215	2.33754		802.812	2.35867		--	--
			683.274	2.30578		778.804	2.338		804.388	2.35913		--	--
			684.788	2.30624		780.392	2.33862		805.964	2.35943		--	--
			686.298	2.30685		781.978	2.33923		807.541	2.35989		--	--
			687.808	2.30747		783.567	2.33969		809.117	2.36035		--	--
			689.321	2.30793		785.155	2.3403		810.693	2.36066		--	--
			690.832	2.30869		786.744	2.34092		812.269	2.36096		--	--
			692.342	2.30931		788.33	2.34138		813.845	2.36142		--	--
			693.855	2.30977		789.919	2.34199		815.425	2.36188		--	--
			695.368	2.31038		791.507	2.3426		817.001	2.36234		--	--
			696.878	2.31084		793.093	2.34306		818.577	2.3628		--	--
			698.389	2.31161		794.682	2.34368		820.153	2.36326		--	--
			699.902	2.31207		796.27	2.34429		821.729	2.36356		--	--
			701.412	2.31268		797.859	2.34475		823.306	2.36402		--	--
			702.925	2.3133		799.445	2.34552		824.882	2.36448		--	--
			704.435	2.31391		801.034	2.34598		826.458	2.36479		--	--
			705.949	2.31437		802.622	2.34644		828.037	2.36525		--	--
			707.459	2.31498		804.211	2.34705		829.614	2.36571		--	--
			708.969	2.31544		805.797	2.34751		831.19	2.36616		--	--
			710.482	2.31621		807.386	2.34797		832.766	2.36647		--	--
			711.993	2.31667		808.974	2.34812		834.342	2.36693		--	--
			713.506	2.31744		810.563	2.34843		835.921	2.36739		--	--
			715.016	2.31805		812.149	2.34874		837.498	2.36769		--	--
			716.529	2.31866		813.737	2.34904		839.074	2.36815		--	--
			718.039	2.31912		815.326	2.34935		840.65	2.36846		--	--
			719.55	2.31989		816.915	2.3495		842.226	2.36892		--	--
			721.063	2.32035		818.501	2.34966		843.802	2.36922		--	--
			722.573	2.32096		820.089	2.34996		845.379	2.36953		--	--
			724.086	2.32158		821.678	2.35012		846.958	2.36984		--	--
			725.596	2.32219		823.267	2.35027		848.534	2.37029		--	--
			727.11	2.32281		824.852	2.35042		850.11	2.37075		--	--
			728.62	2.32342		826.441	2.35058		851.687	2.37091		--	--
			730.13	2.32388		828.03	2.35088		853.263	2.37152		--	--
			731.643	2.32449		829.619	2.35104		854.839	2.37182		--	--
			733.157	2.32495		831.204	2.35134		856.418	2.37213		--	--
			734.667	2.32572		832.793	2.35165		857.994	2.37244		--	--
			736.177	2.32633		834.382	2.3518		859.571	2.37305		--	--
			737.69	2.32679		835.967	2.35211		861.147	2.37335		--	--
			739.2	2.32741		837.556	2.35242		862.726	2.37366		--	--
			740.714	2.32802		839.145	2.35272		864.299	2.37412		--	--
			742.224	2.32863		840.731	2.35303		865.879	2.37443		--	--
			743.737	2.32925		842.319	2.35334		867.455	2.37473		--	--
			745.247	2.32986		843.908	2.3538		869.031	2.37519		--	--
			746.757	2.33048		845.497	2.3541		870.607	2.3755		--	--
			748.271	2.33094		847.082	2.35441		872.183	2.37596		--	--
			749.784	2.33155		848.671	2.35471		873.76	2.37641		--	--
			751.294	2.33232		850.26	2.35502		875.339	2.37672		--	--
			752.804	2.33278		851.849	2.35548		876.915	2.37703		--	--
			754.318	2.33339		853.434	2.35579		878.491	2.37749		--	--
			755.828	2.334		855.023	2.35594		880.067	2.37779		--	--
			757.341	2.33462		856.612	2.3564		881.644	2.37825		--	--
			758.851	2.33523		858.201	2.35686		883.22	2.37871		--	--
			760.364	2.33584		859.786	2.35701		884.799	2.37901		--	--
			761.875	2.33646		861.375	2.35778		886.375	2.37947		--	--
			763.388	2.33707		862.964	2.35809		887.952	2.37993		--	--
			764.898	2.33768		864.553	2.35855		889.528	2.38039		--	--
			766.408	2.33845		866.138	2.35901		891.104	2.3807		--	--
			767.922	2.33891		867.727	2.35931		892.68	2.38131		--	--
			769.435	2.33953		869.316	2.35977		894.256	2.38162		--	--
			770.945	2.34014		870.905	2.36008		895.836	2.38207		--	--
			772.455	2.34091		872.49	2.36054		897.412	2.38253		--	--
			773.968	2.34152		874.079	2.361		898.988	2.38284		--	--
			775.479	2.34229		875.668	2.36131		900.564	2.3833		--	--
			776.992	2.3429		877.256	2.36192		902.14	2.38376		--	--
			778.502	2.34351		878.842	2.36207		903.717	2.38422		--	--
			780.012	2.34397		880.431	2.36253		905.293	2.38468		--	--
			781.525	2.34474		882.02	2.36299		906.872	2.38513		--	--
			783.036	2.34535		883.608	2.3633		908.448	2.38575		--	--
			784.549	2.34597		885.194	2.36376		910.025	2.38605		--	--
			786.059	2.34658		886.783	2.36407		911.601	2.38666		--	--
			787.572	2.34735		888.371	2.36437		913.177	2.38712		--	--
			789.082	2.34812		889.957	2.36483		914.756	2.38758		--	--
			790.596	2.34873		891.546	2.36499		916.333	2.38789		--	--
			792.106	2.34934		893.135	2.36545		917.909	2.38865		--	--
			793.619	2.35011		894.723	2.36575		919.485	2.38911		--	--
			795.129	2.35072		896.309	2.36621		921.061	2.38957		--	--
			796.64	2.35134		897.898	2.36637		922.637	2.39018		--	--
			798.153	2.3521		899.486	2.36667		924.213	2.39064		--	--
			799.663	2.35272		901.075	2.36713		925.793	2.39125		--	--
			801.176	2.35333		902.661	2.36744		927.366	2.39171		--	--
			802.686	2.3541		904.25	2.36775		928.945	2.39248		--	--
			804.197	2.35456		905.838	2.36805		930.521	2.39294		--	--
			805.71	2.35548		907.424	2.36836		932.098	2.39355		--	--
			807.22	2.35594		909.013	2.36882		933.674	2.39416		--	--
			808.733	2.35655		910.602	2.36897		935.25	2.39477		--	--
			810.244	2.35717		912.19	2.36943		936.826	2.39554		--	--
			811.757	2.35778		913.776	2.36974		938.406	2.39615		--	--
			813.267	2.35809		915.365	2.3702		939.982	2.39676		--	--
			814.78	2.35839		916.953	2.37051		941.558	2.39753		--	--
			816.29	2.35885		918.542	2.37097		943.134	2.39814		--	--
			817.804	2.35901		920.128	2.37127		944.71	2.3989		--	--
			819.314	2.35947		921.717	2.37173		946.286	2.39967		--	--
			820.824	2.35962		923.305	2.37204		947.866	2.40043		--	--
			822.337	2.35977		924.891	2.3725		949.442	2.40135		--	--
			823.85	2.36008		926.48	2.37296		951.018	2.40227		--	--
			825.361	2.36023		928.068	2.37311		952.594	2.40319		--	--
			826.871	2.36054		929.654	2.37372		954.171	2.4041		--	--
			828.381	2.36069		931.243	2.37403		955.747	2.40533		--	--
			829.894	2.361		932.832	2.37434		957.323	2.4064		--	--
			831.408	2.36115		934.42	2.37495		958.899	2.40762		--	--
			832.918	2.36146		936.006	2.37526		960.475	2.409		--	--
			834.428	2.36177		937.595	2.37556		962.055	2.41038		--	--
			835.941	2.36207		939.183	2.37602		963.631	2.41191		--	--
			837.451	2.36238		940.769	2.37648		965.207	2.41374		--	--
			838.965	2.36269		942.358	2.37694		966.783	2.41573		--	--
			840.475	2.363		943.943	2.3774		968.36	2.41803		--	--
			841.985	2.36315		945.532	2.37786		969.936	2.42078		--	--
			843.498	2.36346		947.121	2.37817		971.515	2.42399		--	--
			845.008	2.36376		948.71	2.37863		973.091	2.42843		--	--
			846.519	2.36422		950.298	2.37909		974.406	2.43348		--	--
			848.032	2.36453		951.887	2.37955		975.437	2.43853		--	--
			849.542	2.36484		953.473	2.38001		976.168	2.44357		--	--
			851.055	2.36514		955.062	2.38032		976.723	2.44862		--	--
			852.566	2.3656		956.65	2.38078		977.142	2.45367		--	--
			854.079	2.36591		958.236	2.38124		977.482	2.45872		--	--
			855.589	2.36622		959.825	2.3817		977.754	2.46377		--	--
			857.102	2.36652		961.414	2.38216		977.974	2.46882		--	--
			858.612	2.36698		962.999	2.38277		978.163	2.47387		--	--
			860.123	2.36744		964.588	2.38308		978.324	2.47891		--	--
			861.636	2.36775		966.177	2.38354		978.472	2.48396		--	--
			863.146	2.36806		967.765	2.38415		978.611	2.48916		--	--
			864.659	2.36852		969.351	2.38461		978.74	2.49437		--	--
			866.169	2.36882		970.94	2.38507		978.866	2.49941		--	--
			867.683	2.36913		972.529	2.38553		978.983	2.50446		--	--
			869.193	2.36944		974.114	2.38599		979.1	2.50966		--	--
			870.706	2.3699		975.703	2.38645		979.223	2.51487		--	--
			872.216	2.3702		977.292	2.38722		979.346	2.51991		--	--
			873.73	2.37051		978.88	2.38768		979.475	2.52496		--	--
			875.24	2.37082		980.466	2.38814		979.601	2.53001		--	--
			876.753	2.37113		982.055	2.38875		979.733	2.53506		--	--
			878.263	2.37143		983.644	2.38936		979.859	2.54011		--	--
			879.773	2.37174		985.229	2.38982		979.986	2.54531		--	--
			881.287	2.37205		986.818	2.39028		980.108	2.55036		--	--
			882.797	2.37235		988.407	2.3909		980.235	2.55541		--	--
			884.31	2.37251		989.995	2.39151		980.354	2.56061		--	--
			885.82	2.37281		991.581	2.39227		980.471	2.56566		--	--
			887.333	2.37312		993.17	2.39289		980.588	2.57071		--	--
			888.844	2.37327		994.759	2.3935		980.704	2.57575		--	--
			890.354	2.37373		996.344	2.39427		980.815	2.5808		--	--
			891.867	2.37404		997.933	2.39488		980.922	2.58585		--	--
			893.377	2.37419		999.522	2.39565		981.029	2.59105		--	--
			894.891	2.37465		1001.11	2.39641		981.136	2.59625		--	--
			896.401	2.37481		1002.7	2.39703		981.234	2.6013		--	--
			897.911	2.37511		1004.28	2.39779		981.328	2.60635		--	--
			899.424	2.37542		1005.87	2.39856		981.417	2.6114		--	--
			900.934	2.37573		1007.46	2.39933		981.502	2.6166		--	--
			902.448	2.37619		1009.05	2.40009		981.584	2.6218		--	--
			903.958	2.37649		1010.63	2.40117		981.663	2.62685		--	--
			905.468	2.3768		1012.22	2.40209		981.738	2.63205		--	--
			906.981	2.37711		1013.81	2.40316		981.811	2.63725		--	--
			908.491	2.37741		1015.4	2.40423		981.88	2.6423		--	--
			910.005	2.37772		1016.99	2.40531		981.949	2.6475		--	--
			911.515	2.37803		1018.57	2.40653		982.012	2.65255		--	--
			913.025	2.37849		1020.16	2.40791		982.069	2.6576		--	--
			914.538	2.37879		1021.75	2.40945		982.132	2.66296		--	--
			916.048	2.3791		1023.34	2.41098		982.189	2.66816		--	--
			917.562	2.37956		1024.93	2.41282		982.246	2.67336		--	--
			919.072	2.37987		1026.51	2.41496		982.303	2.67856		--	--
			920.582	2.38018		1028.1	2.41742		982.353	2.68376		--	--
			922.095	2.38048		1029.69	2.42033		982.407	2.68896		--	--
			923.606	2.38079		1031.27	2.42401		982.46	2.69417		--	--
			925.119	2.38125		1032.86	2.42861		982.507	2.69921		--	--
			926.629	2.38156		1034.03	2.43367		982.514	2.70013		--	--
			928.142	2.38202		1034.93	2.43873					--	--
			929.652	2.38232		1035.59	2.44379					--	--
			931.163	2.38278		1036.09	2.44884					--	--
			932.676	2.38309		1036.47	2.4539					--	--
			934.186	2.3834		1036.77	2.45896					--	--
			935.696	2.38401		1037.01	2.46402					--	--
			937.209	2.38416		1037.2	2.46908					--	--
			938.72	2.38462		1037.37	2.47414					--	--
			940.233	2.38508		1037.51	2.4792					--	--
			941.743	2.38539		1037.64	2.48426					--	--
			943.256	2.3857		1037.75	2.48932					--	--
			944.767	2.38631		1037.86	2.49438					--	--
			946.277	2.38662		1037.96	2.49959					--	--
			947.79	2.38708		1038.07	2.5048					--	--
			949.3	2.38754		1038.17	2.50986					--	--
			950.813	2.388		1038.27	2.51507					--	--
			952.324	2.38846		1038.37	2.52013					--	--
			953.834	2.38892		1038.48	2.52534					--	--
			955.347	2.38938		1038.59	2.53056					--	--
			956.86	2.38984		1038.69	2.53562					--	--
			958.37	2.3903		1038.8	2.54068					--	--
			959.881	2.39061		1038.91	2.54573					--	--
			961.391	2.39107		1039.02	2.55095					--	--
			962.904	2.39153		1039.13	2.55601					--	--
			964.417	2.39199		1039.23	2.56106					--	--
			965.928	2.39245		1039.34	2.56612					--	--
			967.438	2.39291		1039.44	2.57118					--	--
			968.951	2.39367		1039.54	2.57624					--	--
			970.461	2.39413		1039.64	2.5813					--	--
			971.974	2.39459		1039.74	2.58636					--	--
			973.485	2.39521		1039.84	2.59157					--	--
			974.995	2.39582		1039.93	2.59663					--	--
			976.508	2.39644		1040.01	2.60169					--	--
			978.021	2.39705		1040.1	2.60706					--	--
			979.531	2.39766		1040.18	2.61227					--	--
			981.045	2.39843		1040.26	2.61733					--	--
			982.555	2.39889		1040.34	2.62254					--	--
			984.065	2.39966		1040.41	2.62775					--	--
			985.578	2.40027		1040.48	2.63281					--	--
			987.089	2.40104		1040.54	2.63787					--	--
			988.602	2.4018		1040.6	2.64308					--	--
			990.112	2.40257		1040.67	2.6483					--	--
			991.622	2.40334		1040.73	2.65351					--	--
			993.135	2.40426		1040.79	2.65857					--	--
			994.646	2.40533		1040.84	2.66363					--	--
			996.159	2.4061		1040.9	2.66899					--	--
			997.669	2.40717		1040.95	2.67436					--	--
			999.179	2.40825		1041	2.67957					--	--
			1000.69	2.40947		1041.06	2.68494					--	--
			1002.2	2.41055		1041.11	2.6903					--	--
			1003.72	2.41193		1041.16	2.69551					--	--
			1005.23	2.41346		1041.2	2.70027					--	--
			1006.74	2.415								--	--
			1008.25	2.41699								--	--
			1009.76	2.41898								--	--
			1011.27	2.42159								--	--
			1012.78	2.42451								--	--
			1014.3	2.42834								--	--
			1015.81	2.4331								--	--
			1016.88	2.43816								--	--
			1017.7	2.44322								--	--
			1018.28	2.44828								--	--
			1018.73	2.45335								--	--
			1019.07	2.45841								--	--
			1019.34	2.46347								--	--
			1019.56	2.46853								--	--
			1019.73	2.47375								--	--
			1019.89	2.47881								--	--
			1020.02	2.48387								--	--
			1020.13	2.48893								--	--
			1020.24	2.49399								--	--
			1020.34	2.49906								--	--
			1020.43	2.50412								--	--
			1020.52	2.50933								--	--
			1020.6	2.5144								--	--
			1020.69	2.51946								--	--
			1020.78	2.52467								--	--
			1020.88	2.52989								--	--
			1020.97	2.53495								--	--
			1021.06	2.54001								--	--
			1021.15	2.54508								--	--
			1021.26	2.55029								--	--
			1021.35	2.55535								--	--
			1021.45	2.56042								--	--
			1021.54	2.56563								--	--
			1021.64	2.57069								--	--
			1021.74	2.57575								--	--
			1021.83	2.58082								--	--
			1021.92	2.58588								--	--
			1022.01	2.59094								--	--
			1022.09	2.596								--	--
			1022.17	2.60122								--	--
			1022.26	2.60643								--	--
			1022.33	2.61165								--	--
			1022.41	2.61686								--	--
			1022.48	2.62193								--	--
			1022.55	2.62699								--	--
			1022.62	2.63205								--	--
			1022.68	2.63711								--	--
			1022.75	2.64217								--	--
			1022.81	2.64739								--	--
			1022.87	2.65245								--	--
			1022.93	2.65751								--	--
			1022.99	2.66258								--	--
			1023.05	2.66764								--	--
			1023.11	2.6727								--	--
			1023.16	2.67776								--	--
			1023.22	2.68282								--	--
			1023.27	2.68789								--	--
			1023.33	2.69295								--	--
			1023.38	2.69801								--	--
			1023.4	2.70016								--	--
												--	--
												--	--
												--	--
												--	--
												--	--
												--	--
												--	--
												--	--
												--	--
												--	--
												--	--
												--	--
												--	--
												--	--
												--	--
												--	--
												--	--
												--	--
												--	--
												--	--
												--	--
												--	--
												--	--
												--	--
												--	--
												--	--
												--	--
												--	--
												--	--
												--	--
												--	--
												--	--
												--	--
												--	--
												--	--
												--	--
												--	--
												--	--
												--	--
												--	--
												--	--
												--	--
												--	--
												--	--
												--	--
												--	--
												--	--
												--	--
												--	--
												--	--
												--	--
												--	--
												--	--
												--	--
												--	--
												--	--
												--	--
												--	--
												--	--
												--	--
												--	--
												--	--
												--	--
												--	--
												--	--
												--	--
												--	--
												--	--
												--	--
												--	--
												--	--
												--	--
												--	--
												--	--
												--	--
												--	--
												--	--
												--	--
												--	--
												--	--
												--	--
												--	--
												--	--
												--	--
												--	--
												--	--
												--	--
												--	--
												--	--
												--	--
												--	--
												--	--
												--	--
												--	--
												--	--
												--	--
												--	--
												--	--
												--	--
												--	--
												--	--
												--	--
												--	--
												--	--
[truncated: 548 more rows]

## Sheet: Figure 2b
Capacity (mAh g-1)	Voltage (V)		Capacity (mAh g-1)	Voltage (V)		Capacity (mAh g-1)	Voltage (V)		Capacity (mAh g-1)	Voltage (V)
0	3.19052	P70	0	3.1259	P60	0	3.4142	P50	0	3.24891	P40
0	3.1896		0	3.12529		0	3.4165		0	3.24891
0	3.18868		0	3.12467		0	3.4176		0	3.24861
0	3.18775		0	3.12467		0	3.4188		0	3.24799
0	3.18652		0	3.12467		0	3.4194		0	3.24799
0	3.1856		0	3.12405		0	3.4203		0	3.24738
0	3.18437		0	3.12375		0	3.4208		0	3.24707
0	3.18375		0	3.12375		0	3.4212		0	3.24707
0	3.18252		0	3.12344		0	3.4212		0	3.24645
0	3.1816		0	3.12313		0	3.4214		0	3.24614
0	3.18068		0	3.12252		0	3.4215		0	3.24584
0	3.17944		0	3.12252		0	3.4214		0	3.24522
0	3.17852		0	3.12221		0	3.4215		0	3.24491
0	3.1776		0	3.12159		0	3.4214		0	3.2443
0	3.17667		0	3.12159		0	3.4212		0	3.24399
0	3.17606		0	3.12128		0	3.4209		0	3.24337
0	3.17483		0	3.12098		0	3.4206		0	3.24307
0	3.1739		0	3.12067		0	3.4205		0	3.24245
0	3.17298		0	3.12036		0	3.4205		0	3.24245
0	3.17206		0	3.12005		0	3.4195		0	3.24214
0	3.17144		0	3.11975		0	3.4191		0	3.24122
0	3.17021		0	3.11944		0	3.4188		0	3.24122
0	3.16929		0	3.11944		0	3.4185		0	3.2403
0	3.16837		0	3.11913		0	3.418		0	3.23999
0	3.16744		0	3.11882		0	3.4176		0	3.23937
0	3.16683		0	3.11821		0	3.4171		0	3.23907
0	3.1656		0	3.11821		0	3.4165		0	3.23845
0	3.16467		0	3.1179		0	3.4162		0	3.23814
0	3.16406		0	3.11759		0	3.4157		0	3.23753
0	3.16313		0	3.11728		0	3.4151		0	3.23691
0	3.16221		0	3.11697		0	3.4147		0	3.2366
0	3.16129		0	3.11667		0	3.4141		0	3.2363
0	3.16067		0	3.11636		0	3.4136		0	3.23568
0	3.15944		0	3.11605		0	3.413		0	3.23476
0	3.15882		0	3.11605		0	3.4124		0	3.23445
0	3.1579		0	3.11574		0	3.4119		0	3.23383
0	3.15698		0	3.11513		0	3.4113		0	3.23322
0	3.15606		0	3.11482		0	3.4105		0	3.23291
0	3.15544		0	3.11451		0	3.4102		0	3.2323
0	3.15452		0	3.1142		0	3.4096		0	3.23168
0	3.15359		0	3.1142		0	3.4089		0	3.23076
0	3.15267		0	3.1139		0	3.4083		0	3.23045
0	3.15205		0	3.11328		0	3.4078		0	3.23014
0	3.15052		0	3.11328		0	3.4072		0	3.22953
0	3.14959		0	3.11297		0	3.4066		0	3.22829
0	3.14959		0	3.11267		0	3.4063		0	3.22829
0	3.14867		0	3.11236		0	3.4054		0	3.22768
0	3.14805		0	3.11205		0	3.4047		0	3.22706
0	3.14713		0	3.11205		0	3.4041		0	3.22645
0	3.1459		0	3.11143		0	3.4035		0	3.22583
0	3.14559		0	3.11113		0	3.4031		0	3.22552
0	3.14467		0	3.11082		0	3.4025		0	3.22491
0	3.14375		0	3.11051		0	3.4018		0	3.22429
0	3.14313		0	3.1102		0	3.4012		0	3.22337
0	3.14221		0	3.1099		0	3.4006		0	3.22306
0	3.14128		0	3.1099		0	3.4		0	3.22245
0	3.14036		0	3.10959		0	3.3994		0	3.22183
0	3.13974		0	3.10928		0	3.3986		0	3.22152
0	3.13882		0	3.10897		0	3.398		0	3.22091
0	3.13821		0	3.10836		0	3.3974		0	3.22029
0	3.13759		0	3.10836		0	3.397		0	3.21999
0	3.13667		0	3.10774		0	3.3655		0	3.21937
0	3.13574		0	3.10774		0.17086	3.2616		0	3.21845
0	3.13513		0	3.10743		0.36307	3.1783		0	3.21783
0	3.13451		0	3.10743		0.53393	3.1043		0	3.21752
0	3.13359		0	3.10682		0.70479	3.0387		0	3.21691
0	3.13297		0	3.10651		0.89701	2.9804		0	3.21629
0	3.13205		0	3.10651		1.06787	2.9279		0	3.21568
0	3.13144		0	3.10589		1.23873	2.8808		0	3.21506
0	3.13051		0	3.10559		1.43094	2.8405		0	3.21445
0	3.12959		0	3.10559		1.6018	2.8051		0	3.21383
0	3.12928		0	3.10497		1.77266	2.7718		0	3.21321
0	3.12867		0	3.10466		1.96487	2.739		0	3.2126
0	3.12774		0	3.10436		2.13573	2.7074		0	3.21198
0	3.12682		0	3.10405		2.30659	2.6775		0	3.21137
0	3.1262		0	3.10374		2.49881	2.6499		0	3.21075
0	3.12528		0	3.10343		2.66967	2.6253		0	3.21045
0	3.12466		0	3.10312		2.84053	2.6041		0	3.20983
0	3.12405		0	3.10282		3.03275	2.5872		0	3.20921
0	3.12313		0	3.10282		3.2036	2.5745		0	3.2086
0	3.12251		0	3.10251		3.37446	2.5646		0	3.20829
0	3.1219		0	3.10189		3.56668	2.5557		0	3.20737
0	3.12128		0	3.10189		3.73754	2.5476		0	3.20706
0	3.12036		0	3.10158		3.90839	2.5396		0	3.20614
0	3.12005		0	3.10128		4.10062	2.5315		0	3.20583
0	3.11882		0	3.10097		4.27148	2.5235		0	3.20521
0	3.1182		0	3.10066		4.44234	2.515		0	3.20429
0	3.11759		0	3.10035		4.63455	2.5069		0	3.20398
0	3.11697		0	3.09974		4.80541	2.4987		0	3.20367
0	3.11605		0	3.10005		4.97627	2.4894		0	3.20275
0	3.11543		0	3.09943		5.16848	2.4794		0	3.20244
0	3.11451		0	3.09943		5.33934	2.4688		0	3.20152
0	3.1142		0	3.09881		5.5102	2.4578		0	3.20121
0	3.11359		0	3.09881		5.70242	2.4477		0	3.2006
0	3.11266		0	3.0982		5.87328	2.4388		0	3.19967
0	3.11174		0	3.09789		6.04414	2.4312		0	3.19906
0	3.11143		0	3.09789		6.23635	2.4244		0	3.19875
0	3.11051		0	3.09728		6.40721	2.4187		0	3.19783
0	3.1102		0	3.09697		6.57807	2.4134		0	3.19752
0	3.10928		0	3.09697		6.77028	2.4086		0	3.1969
0	3.10866		0	3.09666		6.94114	2.4048		0	3.19629
0	3.10805		0	3.09635		7.112	2.4013		0	3.19598
0	3.10743		0	3.09574		7.30422	2.3983		0	3.19537
0	3.10651		0	3.09574		7.47508	2.3958		0	3.19475
0	3.1062		0	3.09543		7.64594	2.3932		0	3.19444
0	3.10528		0	3.09481		7.83815	2.3909		0	3.19352
0	3.10435		0	3.09481		8.00901	2.3894		0	3.1929
0	3.10405		0	3.09481		8.17987	2.3876		0	3.19229
0	3.10343		0	3.09389		8.37208	2.3862		0	3.19136
0	3.10281		0	3.09389		8.54294	2.385		0	3.19106
0	3.1022		0	3.09358		8.7138	2.3835		0	3.19075
0	3.10158		0	3.09327		8.90602	2.3825		0	3.19013
0	3.10066		0	3.09297		9.07688	2.3816		0	3.18921
0	3.10004		0	3.09266		9.24774	2.3803		0	3.1889
0	3.09943		0	3.09235		9.43995	2.3795		0	3.18829
0	3.09851		0	3.09204		9.61081	2.3786		0	3.18798
0	3.0982		0	3.09174		9.78167	2.3778		0	3.18706
0	3.09728		0	3.09143		9.97389	2.3769		0	3.18644
0	3.09666		0	3.09112		10.1447	2.3763		0	3.18552
0	3.09574		0	3.09081		10.3156	2.3755		0	3.18521
0	3.09543		0	3.0905		10.5078	2.3749		0	3.1849
0	3.09512		0	3.0902		10.6787	2.3743		0	3.18429
0	3.09451		0	3.0902		10.8496	2.3735		0	3.18367
0	3.09389		0	3.08989		11.0418	2.3728		0	3.18336
0	3.09297		0	3.08958		11.2126	2.3723		0	3.18275
0	3.09235		0	3.08989		11.3835	2.3719		0	3.18182
0	3.09143		0	3.08897		11.5757	2.3714		0	3.18152
0	3.09112		0	3.08866		11.7465	2.3705		0	3.1809
0	3.0902		0	3.08835		11.9174	2.3702		0	3.17998
0	3.08989		0	3.08804		12.1096	2.3696		0	3.17936
0	3.08927		0	3.08773		12.2805	2.3693		0	3.17905
0	3.08835		0	3.08743		12.4513	2.369		0	3.17875
0	3.08804		0	3.08712		12.6436	2.3684		0	3.17782
0	3.08743		0	3.08712		12.8144	2.368		0	3.17721
0	3.0865		0	3.0865		12.9853	2.3674		0	3.17659
0	3.08558		0	3.0865		13.1775	2.3668		0	3.17628
0	3.08527		0	3.08619		13.3483	2.3664		0	3.17567
0	3.08497		0	3.08558		13.5192	2.3661		0	3.17505
0	3.08435		0	3.08527		13.7114	2.3658		0	3.17444
0	3.08343		0	3.08496		13.8823	2.3655		0	3.17382
0	3.08281		0	3.08496		14.0531	2.3648		0	3.17351
0	3.0825		0	3.08435		14.2454	2.3648		0	3.1729
0	3.08189		0	3.08404		14.4162	2.3644		0	3.17259
0	3.08096		0	3.08404		14.5871	2.3641		0	3.17167
0	3.08035		0	3.08373		14.7793	2.3636		0	3.17105
0	3.08004		0	3.08312		14.9502	2.3632		0	3.17044
0	3.07912		0	3.08312		15.121	2.3629		0	3.17013
0	3.0785		0	3.08281		15.3132	2.3626		0	3.16951
0	3.07789		0	3.08281		15.4841	2.3622		0	3.1689
0	3.07727		0	3.08219		15.6549	2.3618		0	3.16828
0	3.07696		0	3.08189		15.8472	2.3616		0	3.16767
0	3.07604		0	3.08189		16.018	2.3613		0	3.16705
0	3.07573		0	3.08127		16.1889	2.361		0	3.16674
0	3.0745		0	3.08096		16.3811	2.3609		0	3.16613
0	3.0745		0	3.08065		16.552	2.3604		0	3.16582
0	3.07389		0	3.08035		16.7228	2.3601		0	3.16521
0	3.07327		0	3.08004		16.915	2.3598		0	3.16459
0	3.07266		0	3.08004		17.0859	2.3597		0	3.16397
0	3.07173		0	3.07942		17.2567	2.3593		0	3.16367
0	3.07112		0	3.07912		17.449	2.359		0	3.16274
0	3.07081		0	3.07912		17.6198	2.3589		0	3.16244
0	3.07019		0	3.0785		17.7907	2.3586		0	3.16182
0	3.06958		0	3.07819		17.9829	2.3583		0	3.16151
0	3.06896		0	3.07788		18.1538	2.3581		0	3.1609
0	3.06835		0	3.07788		18.3246	2.3578		0	3.16028
0	3.06773		0	3.07758		18.5168	2.3575		0	3.15997
0	3.06712		0	3.07758		18.6877	2.3574		0	3.15905
0	3.06681		0	3.07696		18.8586	2.3571		0	3.15874
0	3.06589		0	3.07665		19.0508	2.3569		0	3.15813
0	3.06589		0	3.07635		19.2216	2.3569		0	3.1572
0	3.06496		0	3.07573		19.3925	2.3561		0	3.1569
0	3.06435		0	3.07573		19.5847	2.3561		0	3.15659
0	3.06373		0	3.07542		19.7556	2.3557		0	3.15597
0	3.06312		0	3.07511		19.9264	2.3557		0	3.15505
0	3.0625		0	3.07481		20.1186	2.3554		0	3.15474
0	3.06188		0	3.07481		20.2895	2.3552		0	3.15443
0	3.06127		0	3.07419		20.4603	2.3549		0	3.15382
0	3.06096		0	3.07419		20.6526	2.3549		0	3.1532
0	3.06035		0	3.07327		20.8234	2.3546		0	3.15259
0	3.05973		0	3.07327		20.9943	2.3545		0	3.15197
0	3.05942		0	3.07327		21.1865	2.3543		0	3.15166
0	3.05881		0	3.07265		21.3574	2.3542		0	3.15074
0	3.05819		0	3.07204		21.5282	2.354		0	3.14982
0	3.05727		0	3.07204		21.7204	2.3537		0	3.14982
0	3.05696		0	3.07173		21.8913	2.3536		0	3.1492
0	3.05634		0	3.07081		22.0621	2.3532		0	3.14889
0	3.05573		0	3.07081		22.2544	2.3529		0	3.14828
0	3.05511		0	3.07081		22.4252	2.3528		0	3.14766
0	3.0545		0	3.0705		22.5961	2.3525		0	3.14705
0	3.05388		0	3.06988		22.7883	2.3523		0	3.14643
0	3.05358		0	3.07019		22.9592	2.3522		0	3.14612
0	3.05327		0	3.06957		23.13	2.352		0	3.14551
0	3.05265		0	3.06896		23.3223	2.3519		0	3.1452
0	3.05173		0	3.06896		23.4931	2.3517		0	3.14428
0	3.05111		0	3.06865		23.6639	2.3516		0	3.14397
0	3.05081		0	3.06834		23.8562	2.3514		0	3.14335
0	3.05019		0	3.06803		24.027	2.3513		0	3.14243
0	3.04988		0	3.06773		24.1979	2.3511		0	3.14243
0	3.04896		0	3.06742		24.3901	2.3508		0	3.14182
0	3.04834		0	3.06711		24.561	2.3507		0	3.1412
0	3.04804		0	3.0665		24.7318	2.3505		0	3.14059
0	3.04742		0	3.0668		24.9241	2.3502		0	3.13997
0	3.0468		0	3.0665		25.0949	2.3502		0	3.13935
0	3.04619		0	3.06588		25.2658	2.3502		0	3.13874
0	3.04557		0	3.06557		25.458	2.3499		0	3.13812
0	3.04496		0	3.06526		25.6288	2.3496		0	3.13782
0	3.04465		0	3.06526		25.7997	2.3493		0	3.1372
0	3.04434		0	3.06465		25.9919	2.3493		0	3.13689
0	3.04373		0	3.06434		26.1628	2.349		0	3.13628
0	3.04311		0	3.06434		26.3336	2.3488		0	3.13597
0	3.0425		0	3.06403		26.5258	2.3488		0	3.13505
0	3.04188		0	3.06342		26.6967	2.3485		0	3.13474
0	3.04127		0	3.06342		26.8676	2.3484		0	3.13381
0	3.04096		0	3.0628		27.0598	2.3484		0	3.13381
0	3.04034		0	3.06249		27.2306	2.3482		0	3.13289
0	3.04003		0	3.06249		27.4015	2.3481		0	3.13258
0	3.03911		0	3.06219		27.5937	2.3478		0	3.13228
0	3.0385		0	3.06188		27.7646	2.3478		0	3.13166
0	3.03788		0	3.06126		27.9354	2.3476		0	3.13074
0	3.03757		0	3.06096		28.1276	2.3473		0	3.13012
0	3.03696		0	3.06065		28.2985	2.3473		0	3.12981
0	3.03634		0	3.06034		28.4694	2.3471		0	3.12951
0	3.03603		0	3.06003		28.6616	2.3468		0	3.12858
0	3.03542		0	3.06003		28.8324	2.3468		0	3.12828
0	3.0348		0	3.05972		29.0033	2.3465		0	3.12735
0	3.03419		0	3.05911		29.1955	2.3465		0	3.12704
0	3.03388		0	3.05911		29.3664	2.3464		0	3.12643
0	3.03357		0	3.05849		29.5372	2.3462		0	3.12612
0	3.03296		0	3.05849		29.7294	2.3462		0	3.12551
0	3.03234		0	3.05819		29.9003	2.3458		0	3.12489
0	3.03173		0	3.05788		30.0712	2.3458		0	3.12458
0	3.03142		0	3.05726		30.2634	2.3455		0	3.12397
0	3.0308		0	3.05726		30.4342	2.3455		0	3.12335
0	3.02988		0	3.05665		30.6051	2.3453		0	3.12304
0	3.02957		0	3.05665		30.7973	2.3452		0	3.12243
0	3.02926		0	3.05634		30.9682	2.3449		0	3.1215
0	3.02865		0	3.05572		31.139	2.3449		0	3.12089
0	3.02803		0	3.05542		31.3313	2.3447		0	3.12027
0	3.02772		0	3.05511		31.5021	2.3447		0	3.11997
0	3.02711		0	3.0548		31.673	2.3445		0	3.11935
0	3.02649		0	3.05449		31.8652	2.3442		0	3.11873
0	3.02588		0	3.05418		32.0361	2.3442		0	3.11843
0	3.02557		0	3.05388		32.2069	2.3441		0	3.1175
0	3.02526		0	3.05357		32.3991	2.3439		0	3.1172
0	3.02465		0	3.05357		32.57	2.3439		0	3.11658
0	3.02403		0	3.05295		32.7408	2.3438		0	3.11596
0	3.02372		0	3.05264		32.9331	2.3436		0	3.11566
0	3.02311		0	3.05264		33.1039	2.3433		0	3.11504
0	3.02249		0	3.05203		33.2748	2.3433		0	3.11443
0	3.02188		0	3.05203		33.467	2.343		0	3.11381
0	3.02126		0	3.05141		33.6379	2.343		0	3.1135
0	3.02095		0	3.05111		33.8087	2.3427		0	3.11289
0	3.02034		0	3.0508		34.0009	2.3427		0	3.11227
0	3.02003		0	3.05049		34.1718	2.3424		0	3.11196
0	3.01942		0	3.05018		34.3426	2.3424		0	3.11135
0	3.0188		0	3.05018		34.5348	2.3423		0	3.11043
0	3.0188		0	3.04987		34.7057	2.3421		0	3.11012
0	3.01818		0	3.04926		34.8766	2.3421		0	3.1095
0	3.01757		0	3.04895		35.0688	2.3418		0	3.10919
0	3.01695		0	3.04864		35.2396	2.3418		0	3.10858
0	3.01634		0	3.04803		35.4105	2.3418		0	3.10796
0	3.01603		0	3.04803		35.6027	2.3415		0	3.10735
0	3.01541		0	3.04772		35.7736	2.3413		0	3.10704
0	3.01511		0	3.04741		35.9444	2.3412		0	3.10642
0	3.01449		0	3.0471		36.1367	2.3412		0	3.1055
0	3.01418		0	3.04649		36.3075	2.3412		0	3.10519
0	3.01326		0	3.04618		36.4784	2.3409		0	3.10458
0	3.01295		0	3.04618		36.6706	2.3409		0	3.10396
0	3.01264		0	3.04587		36.8415	2.3406		0	3.10335
0	3.01172		0	3.04526		37.0123	2.3406		0	3.10273
0	3.01172		0	3.04495		37.2045	2.3404		0	3.10273
0	3.01111		0	3.04464		37.3754	2.3403		0	3.10181
0	3.01049		0	3.04464		37.5462	2.3401		0	3.10119
0	3.01018		0	3.04403		37.7385	2.3401		0	3.10058
0	3.00988		0	3.04403		37.9093	2.34		0	3.10027
0	3.00926		0	3.04341		38.0802	2.3398		0	3.09965
0	3.00895		0	3.0431		38.2724	2.3397		0	3.09904
0	3.00834		0	3.0431		38.4433	2.3395		0	3.09842
0	3.00772		0	3.0428		38.6141	2.3395		0	3.09781
0	3.00741		0	3.04218		38.8063	2.3394		0	3.0975
0	3.0068		0	3.04187		38.9772	2.3394		0	3.09688
0	3.00618		0	3.04156		39.148	2.3392		0	3.09627
0	3.00557		0	3.04126		39.3403	2.3391		0	3.09596
0	3.00526		0	3.04095		39.5111	2.3388		0	3.09535
0	3.00464		0	3.04095		39.682	2.3388		0	3.09442
0	3.00434		0	3.04064		39.8742	2.3386		0	3.09411
0	3.00372		0	3.04002		40.0451	2.3384		0	3.0935
0	3.00341		0	3.03972		40.2159	2.3383		0	3.09288
0	3.0028		0	3.03941		40.4081	2.3383		0	3.09227
0	3.00249		0	3.0391		40.579	2.3381		0	3.09196
0	3.00187		0	3.0391		40.7499	2.338		0	3.09134
0	3.00126		0	3.03849		40.9421	2.3378		0	3.09073
0	3.00095		0	3.03818		41.1129	2.3377		0	3.09042
0	3.00064		0	3.03787		41.2838	2.3375		0	3.08981
0	2.99972		0	3.03756		41.476	2.3375		0	3.08888
0	2.99972		0	3.03725		41.6469	2.3375		0	3.08888
0	2.9991		0	3.03695		41.8177	2.3374		0	3.08827
0	2.9988		0	3.03633		42.0099	2.3374		0	3.08765
0	2.99818		0	3.03633		42.1808	2.3372		0	3.08734
0	2.99787		0	3.03572		42.3516	2.3371		0	3.08642
0	2.99726		0	3.03572		42.5439	2.3371		0	3.08581
2.94737e-08	2.94094		3.79399e-08	3.00247		42.7147	2.3368		2.51972e-08	3.05565
0.04267	2.92463		0.04219	2.98524		42.8856	2.3366		0.04265	3.03626
0.08491	2.90893		0.08481	2.96862		43.0778	2.3366		0.08487	3.01748
0.12758	2.89355		0.127	2.9523		43.2487	2.3365		0.12752	2.99933
0.16982	2.88001		0.16963	2.93691		43.4195	2.3365		0.16902	2.98209
0.21249	2.86646		0.21182	2.92245		43.6117	2.3363		0.21285	2.96486
0.25472	2.85354		0.25444	2.90798		43.7826	2.3362		0.2551	2.94824
0.29739	2.84092		0.29663	2.89444		43.9534	2.3362		0.29736	2.93224
0.33963	2.82861		0.33926	2.8812		44.1457	2.3362		0.33961	2.91716
0.38232	2.81723		0.38147	2.86827		44.3165	2.336		0.38187	2.90208
0.42453	2.80584		0.42406	2.85596		44.4874	2.3355		0.42413	2.88761
0.4672	2.79507		0.46629	2.84396		44.6796	2.3357		0.46638	2.87407
0.50944	2.7846		0.50888	2.83257		44.8505	2.3354		0.5102	2.86115
0.55211	2.77414		0.55107	2.82149		45.0213	2.3352		0.55246	2.84853
0.59435	2.76429		0.5937	2.81071		45.2135	2.3352		0.59472	2.83653
0.63703	2.75475		0.63589	2.80025		45.3844	2.3352		0.63697	2.82483
0.67926	2.74521		0.67852	2.7904		45.5553	2.3351		0.67923	2.81375
0.72195	2.73567		0.72071	2.78024		45.7475	2.3351		0.72148	2.80298
0.76416	2.72644		0.76333	2.77039		45.9183	2.3349		0.76374	2.79252
0.80684	2.71751		0.80552	2.76147		46.0892	2.3348		0.806	2.78205
0.84908	2.7089		0.84815	2.75223		46.2814	2.3348		0.84982	2.77221
0.89175	2.70059		0.89033	2.743		46.4523	2.3345		0.89207	2.76267
0.93399	2.69197		0.93296	2.73438		46.6231	2.3343		0.93433	2.75312
0.97666	2.68397		0.97514	2.72545		46.8153	2.3343		0.97659	2.7442
1.01889	2.67597		1.01777	2.71684		46.9862	2.3343		1.01884	2.73528
1.06157	2.66766		1.05999	2.70883		47.1571	2.3342		1.0611	2.72635
1.1038	2.65966		1.10258	2.70052		47.3493	2.334		1.10336	2.71835
1.14648	2.65227		1.14477	2.69283		47.5201	2.3339		1.14561	2.70973
1.18872	2.64458		1.1874	2.68452		47.691	2.3337		1.18787	2.70142
1.23139	2.63719		1.22959	2.67651		47.8832	2.3337		1.23012	2.69373
1.27362	2.62981		1.27222	2.66882		48.0541	2.3337		1.27395	2.68603
1.3163	2.62211		1.31441	2.66082		48.2249	2.3336		1.3162	2.67834
1.35854	2.61504		1.35704	2.65405		48.4171	2.3336		1.35846	2.67095
1.40122	2.60796		1.39923	2.64635		48.588	2.3333		1.40071	2.66326
1.44346	2.60057		1.44185	2.63866		48.7589	2.3333		1.44297	2.65618
1.48613	2.59349		1.48404	2.63188		48.9511	2.3333		1.48523	2.6488
1.52836	2.58672		1.52666	2.6245		49.1219	2.3331		1.52748	2.64172
1.57104	2.57934		1.56885	2.61742		49.2928	2.333		1.56974	2.63495
1.61371	2.57257		1.61148	2.61034		49.485	2.3326		1.61356	2.62787
1.65598	2.5661		1.65411	2.60326		49.6559	2.3326		1.65582	2.62079
1.69863	2.55872		1.6963	2.59618		49.8267	2.3326		1.69807	2.61402
1.74087	2.55256		1.73893	2.58941		50.0189	2.3326		1.74033	2.60756
1.78354	2.54548		1.78112	2.58264		50.1898	2.3325		1.78258	2.60079
1.82578	2.53902		1.82374	2.57586		50.3607	2.3323		1.82484	2.59432
1.86845	2.53225		1.86594	2.56909		50.5529	2.332		1.8671	2.58725
1.91069	2.5261		1.90856	2.56263		50.7237	2.332		1.90935	2.58078
1.95337	2.51933		1.95074	2.55586		50.8946	2.3319		1.95317	2.57463
1.99561	2.51286		1.99336	2.54939		51.0868	2.3317		1.99543	2.56847
2.03828	2.5064		2.03555	2.54262		51.2577	2.3316		2.03769	2.56201
2.08052	2.49994		2.07818	2.53616		51.4285	2.3316		2.07994	2.55586
2.1232	2.49378		2.12037	2.52969		51.6208	2.3316		2.1222	2.54939
2.16544	2.48794		2.16299	2.52292		51.7916	2.3314		2.16445	2.54355
2.20812	2.48209		2.20519	2.51677		51.9625	2.3314		2.20671	2.53739
2.25035	2.47593		2.2478	2.51061		52.1547	2.3313		2.24897	2.53093
2.29303	2.47009		2.28999	2.50415		52.3255	2.3311		2.29279	2.52508
2.33527	2.46485		2.33262	2.49861		52.4964	2.3311		2.33504	2.51892
2.42018	2.4547		2.37481	2.49307		52.6886	2.3311		2.3773	2.51308
2.5051	2.44547		2.41743	2.48722		52.8595	2.331		2.41956	2.50723
2.59001	2.43808		2.45962	2.48199		53.0303	2.3308		2.46181	2.50169
2.67493	2.43162		2.54444	2.47244		53.2225	2.3308		2.50407	2.49646
2.75987	2.42608		2.62925	2.46413		53.3934	2.3307		2.54789	2.49061
2.88742	2.41931		2.71407	2.45705		53.5643	2.3305		2.6324	2.48015
3.01458	2.41377		2.79888	2.45059		53.7565	2.3305		2.71691	2.47092
3.18441	2.40823		2.88369	2.44536		53.9273	2.3302		2.80143	2.46261
3.3969	2.40269		3.01114	2.4392		54.0982	2.3302		2.88594	2.45553
3.65165	2.39746		3.13815	2.43397		54.2904	2.3301		2.97202	2.44937
3.99173	2.39223		3.30777	2.42812		54.4613	2.3299		3.05653	2.44383
4.45877	2.38669		3.52002	2.42258		54.6321	2.3299		3.1833	2.43675
5.13808	2.38084		3.81666	2.41673		54.8244	2.3299		3.31163	2.43122
5.94477	2.37653		4.19856	2.41119		54.9952	2.3296		3.48066	2.42537
6.7939	2.37253		4.70745	2.40565		55.1661	2.3297		3.69194	2.41952
7.64348	2.36976		5.38595	2.40042		55.3583	2.3296		3.94704	2.41367
8.45014	2.3673		6.19192	2.3958		55.5291	2.3294		4.2444	2.40844
9.29928	2.36514		7.04051	2.39211		55.7	2.3294		4.66852	2.4029
10.1484	2.36299		7.88868	2.38872		55.8922	2.3294		5.22098	2.39736
10.998	2.36145		8.69419	2.38626		56.0631	2.3291		5.85639	2.39213
11.8049	2.36022		9.5428	2.38411		56.2339	2.329		6.66395	2.38751
12.6545	2.35868		10.3909	2.38226		56.4261	2.3291		7.51221	2.38351
13.5037	2.35714		11.2391	2.38041		56.597	2.329		8.36046	2.37982
14.3528	2.35591		12.0447	2.37857		56.7679	2.329		9.16802	2.37736
15.1595	2.35499		12.8928	2.37733		56.9601	2.329		10.0163	2.37459
16.0086	2.35376		13.741	2.3758		57.1309	2.3287		10.8661	2.37213
16.8578	2.35283		14.5896	2.37426		57.3018	2.3285		11.7143	2.37028
17.6645	2.35191		15.3956	2.37333		57.494	2.3287		12.5204	2.36843
18.5136	2.3513		16.2437	2.37179		57.6649	2.3284		13.3686	2.36659
19.3628	2.35037		17.0923	2.37087		57.8357	2.3284		14.2184	2.36505
20.2119	2.34945		17.8978	2.36964		58.028	2.3282		15.0667	2.36351
21.0193	2.34853		18.746	2.36872		58.1988	2.3282		15.8727	2.36166
21.8688	2.34791		19.5946	2.36779		58.3697	2.3281		16.7225	2.36043
22.718	2.34699		20.4427	2.36718		58.5619	2.3279		17.5707	2.3592
23.5671	2.34606		21.2487	2.36595		58.7328	2.3279		18.3767	2.35797
24.3736	2.34576		22.0969	2.36502		58.9036	2.3278		19.2266	2.35643
25.2229	2.34483		22.945	2.3641		59.0958	2.3278		20.0748	2.35551
26.0725	2.34453		23.7936	2.36379		59.2667	2.3276		20.9231	2.35397
26.8791	2.34391		24.5992	2.36287		59.4375	2.3276		21.7306	2.35335
27.7283	2.34299		25.4473	2.36164		59.6298	2.3275		22.5789	2.35212
28.5774	2.34237		26.2959	2.36133		59.8006	2.3273		23.4271	2.3512
29.427	2.34176		27.1441	2.36041		59.9715	2.3272		24.2754	2.34966
30.2335	2.34114		27.9501	2.35979		60.1637	2.3272		25.0814	2.34935
31.0828	2.34083		28.7986	2.35917		60.3346	2.327		25.9312	2.34812
31.932	2.3396		29.6468	2.35856		60.5054	2.3272		26.781	2.34689
32.7811	2.3396		30.4523	2.35764		60.6976	2.327		27.5902	2.34628
33.5881	2.33899		31.3004	2.35671		60.8685	2.3268		28.44	2.34474
34.4371	2.33837		32.149	2.35671		61.0393	2.3265		29.2882	2.34412
35.2861	2.33775		32.9972	2.35548		61.2102	2.3267		30.1365	2.3432
36.0938	2.33714		33.8031	2.35548		61.4024	2.3264		30.944	2.34227
36.9427	2.33683		34.6513	2.35456		61.5733	2.3265		31.7923	2.34166
37.7928	2.33652		35.4998	2.35394		61.7441	2.3264		32.6405	2.34074
38.6421	2.33591		36.348	2.35333		61.9363	2.3264		33.4465	2.33981
39.4488	2.33529		37.154	2.35271		62.1072	2.3262		34.2964	2.33889
40.2982	2.33498		38.0022	2.35209		62.2781	2.3261		35.1446	2.33827
40.553	2.31375		38.8503	2.35148		62.4703	2.3262		35.9929	2.33735
41.3594	2.31221		39.6558	2.35086		62.6411	2.3258		36.7989	2.33643
42.2071	2.31129		40.5044	2.35025		62.812	2.3261		37.6487	2.33581
43.0592	2.31067		41.353	2.34963		63.0042	2.3259		38.4969	2.33489
43.867	2.30975		42.2009	2.34902		63.1751	2.3258		39.3468	2.33397
44.7191	2.30975		43.0069	2.34871		63.3459	2.3256		40.1527	2.33335
45.5676	2.30913		43.8553	2.34809		63.5382	2.3255		41.0026	2.33243
46.4163	2.30883		44.7034	2.34779		63.709	2.3252		41.8508	2.33212
47.2233	2.30821		45.5515	2.34717		63.8799	2.3255		42.6568	2.3312
48.0724	2.30821		46.3575	2.34655		64.0721	2.3252		43.5066	2.33058
48.9225	2.30821		47.2056	2.34594		64.2429	2.325		44.3549	2.32966
49.7289	2.3076		48.0538	2.34563		64.4138	2.325		45.2047	2.32904
50.578	2.30729		48.8602	2.34532		64.606	2.325		46.0107	2.32812
51.4277	2.30636		49.7084	2.34471		64.7769	2.3247		46.859	2.3275
52.2768	2.30606		50.5565	2.34378		64.9477	2.3247		47.7088	2.32658
53.0833	2.30544		51.4047	2.34378		65.14	2.3246		48.557	2.32596
53.9325	2.30513		52.2103	2.34317		65.3108	2.3246		49.363	2.32535
54.7825	2.30421		53.0584	2.34255		65.4817	2.3244		50.2129	2.32473
55.6319	2.30421		53.9066	2.34225		65.6739	2.3244		51.0611	2.32412
56.4388	2.3039		54.7547	2.34163		65.8448	2.3243		51.8687	2.3235
57.2878	2.30359		55.5607	2.34132		66.0156	2.3243		52.7169	2.32258
58.1374	2.30298		56.4089	2.34132		66.2078	2.3239		53.5667	2.32196
58.9438	2.30206		57.2574	2.34071		66.3787	2.3241		54.415	2.32135
59.7934	2.30206		58.1054	2.34009		66.5495	2.3241		55.221	2.32073
60.6426	2.30175		58.9114	2.33948		66.7418	2.3239		56.0708	2.32012
61.4917	2.30144		59.7595	2.33886		66.9126	2.3238		56.9191	2.3195
62.2987	2.30052		60.6077	2.33886		67.0835	2.3238		57.7673	2.31919
63.1485	2.30052		61.4134	2.33824		67.2757	2.3236		58.5749	2.31827
63.9976	2.30021		62.2621	2.33824		67.4466	2.3236		59.4231	2.31765
64.8472	2.29959		63.1102	2.33794		67.6174	2.3235		60.2729	2.31673
65.6542	2.29898		63.9583	2.33763		67.8096	2.3235		61.0789	2.31642
66.5033	2.29836		64.7639	2.33732		67.9805	2.3233		61.9272	2.31581
67.3522	2.29806		65.6129	2.33701		68.1513	2.3233		62.777	2.31488
68.1591	2.29775		66.4611	2.3367		68.3436	2.3232		63.6253	2.31458
69.0082	2.29713		67.3096	2.3364		68.5144	2.323		64.4313	2.31396
69.8574	2.29713		68.1152	2.33609		68.6853	2.323		65.2795	2.31304
70.7067	2.29621		68.9633	2.33609		68.8775	2.3229		66.1278	2.31242
71.5141	2.29652		69.8115	2.33578		69.0483	2.3229		66.976	2.31181
72.3637	2.2959		70.6172	2.33578		69.2192	2.3226		67.782	2.31119
73.2133	2.29559		71.4671	2.33547		69.4114	2.3226		68.6318	2.31027
74.0624	2.29498		72.3153	2.33486		69.5823	2.3224		69.4801	2.30965
74.8693	2.29436		73.1634	2.33424		69.7532	2.3223		70.3284	2.30935
75.7182	2.29436		73.9698	2.33424		69.9454	2.3224		71.1359	2.30873
76.5674	2.29344		74.8184	2.33424		70.1162	2.3221		71.9842	2.30811
77.3743	2.29282		75.6664	2.33363		70.2871	2.3223		72.8324	2.3075
78.2235	2.29252		76.5145	2.33363		70.4793	2.3221		73.6384	2.30658
79.0726	2.29221		77.3205	2.33363		70.6501	2.3221		74.4882	2.30596
79.9222	2.2919		78.1686	2.33301		70.821	2.3218		75.3365	2.30473
80.7291	2.2919		79.0168	2.3324		71.0132	2.322		76.1847	2.30411
81.5782	2.29128		79.8227	2.3324		71.1841	2.3217		76.9907	2.3035
82.4274	2.29098		80.6707	2.33178		71.355	2.3218		77.8405	2.30257
83.2765	2.29098		81.5189	2.33178		71.5472	2.3215		78.6904	2.30196
84.0832	2.29036		82.3675	2.33116		71.718	2.3215		79.5386	2.30104
84.9323	2.28944		83.1734	2.33055		71.8889	2.3212		80.3446	2.30073
85.7814	2.28944		84.0216	2.33055		72.0811	2.3212		81.1944	2.2998
86.6306	2.28913		84.8698	2.33024		72.252	2.3212		82.0427	2.2995
87.4375	2.28851		85.718	2.32993		72.4228	2.321		82.8487	2.29857
88.2875	2.2879		86.5239	2.32932		72.615	2.3209		83.697	2.29765
89.1367	2.28759		87.372	2.32901		72.7859	2.3209		84.5468	2.29704
89.9432	2.28667		88.2202	2.3287		72.9568	2.3206		85.395	2.29611
90.7923	2.28667		89.0683	2.32809		73.149	2.3207		86.201	2.29519
91.6415	2.28575		89.8743	2.32747		73.3198	2.3207		87.0508	2.29427
92.491	2.28513		90.7224	2.32716		73.4907	2.3204		87.8991	2.29396
93.2962	2.28451		91.5706	2.32686		73.6829	2.3206		88.7473	2.29334
94.1423	2.28359		92.3764	2.32624		73.8538	2.3203		89.5533	2.29273
94.9915	2.28298		93.2245	2.32562		74.0246	2.3203		90.4032	2.29242
95.8368	2.28298		94.0733	2.32501		74.2168	2.3203		91.2514	2.29119
96.6441	2.28174		94.9215	2.32439		74.3877	2.3201		92.0997	2.29026
97.4933	2.28174		95.727	2.32378		74.5586	2.3198		92.9072	2.28965
98.3424	2.28082		96.5752	2.32562		74.7508	2.32		93.7555	2.28873
99.1918	2.28082		97.4233	2.32501		74.9216	2.3197		94.6037	2.28749
99.9982	2.28021		98.2719	2.3247		75.0925	2.3197		95.4113	2.28657
100.848	2.27959		99.0781	2.32439		75.2847	2.3195		96.2596	2.28596
101.697	2.27959		99.9263	2.32378		75.4556	2.3195		97.1078	2.28503
102.546	2.27928		100.774	2.32347		75.6264	2.3195		97.9561	2.28442
103.353	2.27867		101.58	2.32285		75.8186	2.3194		98.7636	2.28349
104.202	2.27774		102.428	2.32224		75.9895	2.3194		99.6119	2.28288
105.052	2.27682		103.276	2.32162		76.1604	2.3192		100.46	2.28196
105.901	2.27651		104.125	2.32101		76.3526	2.3192		101.308	2.28165
106.708	2.2759		104.931	2.32039		76.5234	2.3191		102.114	2.28103
107.557	2.27559		105.779	2.32008		76.6943	2.3189		102.964	2.28011
108.407	2.27497		106.627	2.31947		76.8865	2.3189		103.812	2.27919
109.213	2.27467		107.475	2.32224		77.0574	2.3188		104.62	2.27826
110.063	2.27405		108.281	2.32347		77.2282	2.3186		105.468	2.27765
110.912	2.27313		109.129	2.32316		77.4204	2.3188		106.317	2.27672
111.761	2.27251		109.977	2.32255		77.5913	2.3185		107.166	2.27611
112.568	2.2719		110.826	2.32255		77.7622	2.3183		107.972	2.27518
113.418	2.27159		111.631	2.32224		77.9544	2.3182		108.821	2.27457
114.268	2.27097		112.48	2.32162		78.1252	2.3182		109.669	2.27365
115.117	2.27036		113.328	2.32162		78.2961	2.318		110.519	2.27303
115.924	2.26974		114.134	2.3207		78.4883	2.3178		111.325	2.2718
116.773	2.2682		114.982	2.3207		78.6592	2.3178		112.174	2.27241
117.622	2.2679		115.831	2.32008		78.83	2.3178		113.023	2.2718
118.429	2.26697		116.679	2.31978		79.0222	2.3175		113.829	2.27088
119.278	2.26605		117.484	2.31916		79.1931	2.3177		114.677	2.26995
120.127	2.26543		118.332	2.31854		79.364	2.3174		115.527	2.26903
120.976	2.26451		119.181	2.31762		79.5562	2.3172		116.375	2.26811
121.784	2.26359		120.029	2.31731		79.727	2.3172		117.181	2.26749
122.634	2.26297		120.835	2.31701		79.8979	2.3171		118.031	2.26657
123.483	2.26236		121.683	2.31639		80.0901	2.3171		118.879	2.26534
124.332	2.26143		122.531	2.31608		80.261	2.3169		119.729	2.26441
125.138	2.26082		123.337	2.31516		80.4318	2.3168		120.535	2.26318
125.988	2.2602		124.186	2.31485		80.624	2.3168		121.383	2.26257
126.837	2.25897		125.034	2.31454		80.7949	2.3168		122.233	2.26134
127.644	2.25836		125.882	2.31362		80.9658	2.3168		123.039	2.26041
128.493	2.25805		126.688	2.31331		81.158	2.3168		123.887	2.25918
129.342	2.25712		127.536	2.313		81.3288	2.3165		124.736	2.25795
130.192	2.25651		128.384	2.31208		81.4997	2.3165		125.585	2.25672
130.998	2.25589		129.232	2.31208		81.6919	2.3163		126.391	2.2558
131.847	2.25497		130.038	2.31116		81.8628	2.3162		127.241	2.25457
132.697	2.25405		130.886	2.31054		82.0336	2.316		128.089	2.25333
133.546	2.25343		131.735	2.30993		82.2258	2.316		128.938	2.2521
134.353	2.25251		132.584	2.30962		82.3967	2.3159		129.745	2.25087
135.202	2.25189		133.389	2.309		82.5676	2.3159		130.593	2.25026
136.051	2.25128		134.237	2.3087		82.7598	2.3159		131.442	2.24964
136.858	2.25066		135.085	2.30808		82.9306	2.3157		132.249	2.24841
137.707	2.25035		135.891	2.30746		83.1015	2.3156		133.098	2.24718
138.557	2.24943		136.74	2.30654		83.2937	2.3156		133.946	2.24626
139.406	2.25005		137.588	2.30623		83.4646	2.3154		134.796	2.24502
139.533	2.25589		138.436	2.30593		83.6354	2.3154		135.602	2.24349
139.661	2.26328		139.242	2.30531		83.8277	2.3153		136.45	2.24256
140.171	2.26851		140.09	2.30469		83.9985	2.3149		137.3	2.24102
140.977	2.27005		140.939	2.30377		84.1694	2.3148		138.148	2.23949
141.827	2.27036		141.787	2.30346		84.3616	2.3149		138.954	2.23825
142.676	2.27067		142.593	2.30254		84.5324	2.3146		139.804	2.23641
143.482	2.27036		143.441	2.30223		84.7033	2.3148		140.652	2.23518
144.331	2.27005		144.29	2.30162		84.8955	2.3148		141.5	2.23364
145.18	2.26913		145.096	2.30131		85.0664	2.3143		142.306	2.2321
146.03	2.26882		145.944	2.30069		85.2372	2.3142		143.156	2.23056
146.837	2.2682		146.792	2.30038		85.4295	2.3142		144.004	2.22871
147.686	2.26759		147.641	2.29946		85.6003	2.314		144.81	2.22718
148.535	2.26759		148.446	2.29885		85.7712	2.314		145.66	2.22564
149.385	2.26666		149.295	2.29823		85.9634	2.3137		146.508	2.22379
150.191	2.26605		150.143	2.29761		86.1342	2.3137		147.358	2.22225
151.04	2.26543		150.991	2.29669		86.3051	2.3137		148.164	2.2204
151.89	2.26451		151.797	2.29608		86.4973	2.3137		149.012	2.21856
152.696	2.2639		152.645	2.29577		86.6682	2.3137		149.862	2.21764
153.545	2.26297		153.494	2.29484		86.839	2.3136		150.711	2.2161
154.394	2.26266		154.299	2.29423		87.0313	2.3136		151.517	2.21425
155.244	2.26205		155.148	2.29361		87.2021	2.3133		152.366	2.21271
156.051	2.26113		155.996	2.29331		87.373	2.3131		153.215	2.21086
156.9	2.26051		156.844	2.29238		87.5652	2.3131		154.022	2.20871
157.749	2.25989		157.65	2.29177		87.7361	2.3131		154.87	2.20656
158.598	2.25897		158.498	2.29115		87.9069	2.313		155.719	2.2044
159.405	2.25866		159.347	2.29054		88.0991	2.3128		156.567	2.20194
160.254	2.25805		160.195	2.28961		88.27	2.3127		157.374	2.19979
161.103	2.25743		161.001	2.289		88.4408	2.3125		158.223	2.19732
161.952	2.25682		161.85	2.28807		88.6331	2.3125		159.071	2.19486
162.759	2.2562		162.698	2.28777		88.8039	2.3127		159.921	2.1924
163.609	2.25559		163.546	2.28715		88.9748	2.3125		160.727	2.18994
164.458	2.25466		164.352	2.28623		89.167	2.3122		161.575	2.18717
165.264	2.25466		165.2	2.28561		89.3379	2.3122		162.423	2.1844
166.113	2.25343		166.049	2.28469		89.5087	2.312		163.231	2.18163
166.963	2.25282		166.855	2.28376		89.7009	2.3119		164.079	2.17886
167.812	2.25282		167.703	2.28284		89.8718	2.3119		164.927	2.17578
168.619	2.25189		168.551	2.28253		90.0426	2.3119		165.776	2.17301
169.468	2.25097		169.4	2.28161		90.2348	2.3117		166.583	2.16993
170.317	2.25035		170.205	2.28099		90.4057	2.3114		167.431	2.16686
171.166	2.24974		171.053	2.28007		90.5766	2.3116		168.28	2.16316
171.974	2.24882		171.902	2.27945		90.7688	2.3114		169.13	2.15978
172.823	2.24851		172.75	2.27853		90.9397	2.3114		169.937	2.15639
173.672	2.24728		173.556	2.27761		91.1105	2.3113		170.785	2.1527
174.479	2.24666		174.404	2.27668		91.3027	2.3113		171.634	2.14931
175.328	2.24605		175.253	2.27607		91.4736	2.311		172.44	2.14501
176.177	2.24543		176.059	2.27484		91.6444	2.3108		173.289	2.14131
177.026	2.24451		176.907	2.27422		91.8367	2.3107		174.138	2.137
177.833	2.24358		177.755	2.27299		92.0075	2.3105		174.986	2.1327
178.682	2.24358		178.603	2.27268		92.1784	2.3105		175.793	2.12869
179.531	2.24266		179.409	2.27176		92.3706	2.3105		176.642	2.12408
180.381	2.24143		180.258	2.27084		92.5415	2.3104		177.49	2.11915
181.188	2.24081		181.106	2.26991		92.7123	2.3102		178.338	2.11423
182.037	2.2402		181.954	2.26899		92.9045	2.3101		179.146	2.109
182.886	2.23928		182.76	2.26807		93.0754	2.3099		179.952	2.10438
183.735	2.23835		183.609	2.26714		93.2463	2.3099		180.716	2.09884
184.542	2.23743		184.457	2.26622		93.4385	2.3098		181.437	2.09361
185.391	2.23712		185.263	2.2653		93.6093	2.3096		182.159	2.08838
186.24	2.2362		186.111	2.26437		93.7802	2.3096		182.838	2.08284
187.047	2.23497		186.959	2.26314		93.9724	2.3096		183.559	2.07761
187.896	2.23435		187.807	2.26253		94.1433	2.3095		184.365	2.07238
188.747	2.23374		188.613	2.26129		94.3141	2.3093		185.171	2.07084
189.596	2.2325		189.461	2.26037		94.5063	2.3091		186.021	2.07268
190.403	2.23158		190.31	2.25914		94.6772	2.3091		186.871	2.07545
191.252	2.23066		191.158	2.25822		94.8481	2.3088		187.677	2.07792
192.101	2.22974		191.964	2.25699		95.0403	2.3088		188.527	2.07976
192.95	2.22912		192.812	2.25606		95.2111	2.3088		189.375	2.0813
193.757	2.2282		193.66	2.25483		95.382	2.3087		190.223	2.08192
194.606	2.22697		194.508	2.25391		95.5742	2.3087		191.031	2.08253
195.455	2.22604		195.314	2.25298		95.7451	2.3085		191.879	2.08315
196.262	2.22543		196.163	2.25175		95.9159	2.3084		192.727	2.08315
197.111	2.2242		197.011	2.25083		96.1081	2.3084		193.533	2.08345
197.96	2.22358		197.817	2.24929		96.279	2.3081		194.383	2.08315
198.809	2.22235		198.665	2.24806		96.4498	2.3081		195.231	2.08284
199.616	2.22173		199.513	2.24714		96.6421	2.3079		196.081	2.08253
200.465	2.22081		200.362	2.2459		96.8129	2.3078		196.887	2.08253
201.314	2.21958		201.167	2.24498		96.9838	2.3081		197.735	2.08192
202.163	2.21866		202.016	2.24313		97.176	2.3078		198.585	2.0813
202.97	2.21773		202.864	2.24252		97.3469	2.3076		199.433	2.08069
203.819	2.21619		203.713	2.24098		97.5177	2.3076		200.239	2.07976
204.668	2.21558		204.519	2.24006		97.7099	2.3076		201.089	2.07915
205.518	2.21404		205.367	2.23852		97.8808	2.3073		201.938	2.07822
206.324	2.21281		206.215	2.23729		98.0516	2.3072		202.786	2.0773
207.174	2.21158		207.02	2.23575		98.2439	2.307		203.593	2.07607
208.023	2.21035		207.869	2.23482		98.4147	2.307		204.442	2.07453
208.829	2.20912		208.717	2.23328		98.5856	2.307		205.29	2.0733
209.679	2.20789		209.566	2.23205		98.7778	2.3069		206.097	2.07238
210.528	2.20665		210.372	2.23082		98.9487	2.3067		206.946	2.07053
211.377	2.20542		211.22	2.22928		99.1195	2.3066		207.794	2.06961
212.184	2.20419		212.069	2.22805		99.3117	2.3064		208.644	2.06745
213.033	2.20296		212.917	2.22651		99.4826	2.3064		209.45	2.06622
213.883	2.20142		213.723	2.22528		99.6535	2.3062		210.298	2.0653
214.732	2.19988		214.571	2.22374		99.8457	2.3062		211.148	2.06284
215.538	2.19896		215.42	2.22251		100.017	2.3062		211.996	2.0613
216.388	2.19742		216.226	2.22128		100.187	2.3061		212.802	2.05914
217.237	2.19619		217.074	2.21943		100.38	2.3058		213.652	2.0576
218.044	2.19465		217.922	2.21789		100.55	2.3058		214.5	2.05545
218.893	2.19342		218.77	2.21605		100.721	2.3056		215.306	2.0536
219.742	2.19188		219.576	2.21543		100.914	2.3055		216.156	2.05114
220.592	2.19065		220.424	2.21328		101.084	2.3055		217.004	2.04837
221.399	2.18942		221.272	2.21205		101.255	2.3053		217.854	2.04591
222.248	2.18788		222.121	2.2102		101.447	2.3053		218.66	2.04283
223.098	2.18634		222.927	2.20897		101.618	2.3052		219.51	2.03975
223.947	2.1845		223.775	2.20743		101.789	2.3052		220.358	2.03606
224.753	2.18327		224.623	2.2062		101.981	2.305		221.206	2.03206
225.602	2.18173		225.471	2.20404		102.152	2.305		222.012	2.02837
226.452	2.18019		226.277	2.20281		102.323	2.3047		222.862	2.02375
227.258	2.17896		227.126	2.20097		102.515	2.3047		223.712	2.01913
228.107	2.17773		227.974	2.19943		102.686	2.3044		224.518	2.01452
228.956	2.17588		228.779	2.1982		102.857	2.3044		225.366	2.00959
229.805	2.17465		229.628	2.19635		103.049	2.3044		226.216	2.00467
230.613	2.17342		230.476	2.19481		103.22	2.3043		226.98	1.99944
231.462	2.17157		231.324	2.19296		103.391	2.3038		227.786	1.99421
232.311	2.17003		232.13	2.19142		103.583	2.3038		228.507	1.98897
233.16	2.16849		232.978	2.18988		103.754	2.3038		229.186	1.98374
233.967	2.16695		233.827	2.18804		103.925	2.3037		229.95	1.97851
234.816	2.1648		234.675	2.1865		104.117	2.3035		230.629	1.97297
235.665	2.16326		235.481	2.18496		104.288	2.3033		231.309	1.96743
236.514	2.16172		236.329	2.18342		104.459	2.3032		231.946	1.9622
237.321	2.15988		237.177	2.18157		104.651	2.3032		232.539	1.95697
238.17	2.15772		237.983	2.18004		104.822	2.303		233.176	1.95174
239.02	2.15588		238.831	2.17788		104.993	2.3029		233.77	1.9462
239.826	2.15464		239.68	2.17634		105.185	2.303		234.407	1.94066
240.675	2.15249		240.528	2.17449		105.356	2.3029		235.001	1.93543
241.525	2.15095		241.334	2.17296		105.527	2.3026		235.553	1.92989
242.374	2.14941		242.182	2.17142		105.719	2.3026		236.104	1.92465
243.181	2.14726		243.03	2.16926		105.89	2.3024		236.656	1.91942
244.03	2.14572		243.878	2.16742		106.061	2.3023		237.209	1.91419
244.879	2.14449		244.684	2.16557		106.253	2.3021		237.76	1.90865
245.728	2.14233		245.533	2.16372		106.424	2.3021		238.312	1.90342
246.535	2.1411		246.381	2.16157		106.595	2.302		238.779	1.89819
247.384	2.13926		247.229	2.16003		106.787	2.302		239.287	1.89265
248.233	2.1371		248.035	2.15818		106.958	2.3018		239.755	1.88742
249.04	2.13618		248.883	2.15633		107.129	2.3017		240.264	1.88218
249.889	2.13433		249.732	2.15449		107.321	2.3017		240.688	1.87695
250.739	2.13249		250.538	2.15233		107.492	2.3015		241.154	1.87172
251.588	2.13064		251.386	2.15049		107.662	2.3012		241.665	1.86557
252.394	2.12879		252.234	2.14864		107.855	2.3012		242.131	1.86033
253.243	2.12726		253.082	2.14618		108.026	2.3011		242.597	1.8551
254.093	2.1251		253.888	2.14464		108.196	2.3011		243.065	1.84956
254.942	2.12325		254.736	2.14248		108.389	2.3009		243.532	1.84433
255.749	2.12172		255.584	2.14033		108.559	2.3008		243.956	1.8391
256.598	2.12018		256.433	2.13787		108.73	2.3005		244.38	1.83387
257.447	2.11833		257.239	2.13571		108.923	2.3005		244.848	1.82864
258.296	2.11618		258.087	2.13387		109.093	2.3003		245.272	1.8231
259.103	2.11464		258.936	2.1314		109.264	2.3001		245.74	1.81756
259.952	2.1131		259.742	2.12956		109.456	2.3		246.249	1.81202
260.801	2.11064		260.59	2.12709		109.627	2.3		246.673	1.80648
261.608	2.10879		261.438	2.12494		109.798	2.2998		247.181	1.80094
262.457	2.10664		262.287	2.12278		109.99	2.2997		247.649	1.79571
263.306	2.1051		263.093	2.12001		110.161	2.2995		248.116	1.79047
264.156	2.10294		263.941	2.11786		110.332	2.2995		248.624	1.78524
264.962	2.1014		264.789	2.1154		110.524	2.2994		249.092	1.78001
265.811	2.09987		265.638	2.11294		110.695	2.2992		249.559	1.77478
266.661	2.09771		266.444	2.11017		110.866	2.2991		250.025	1.76893
267.51	2.09587		267.292	2.1077		111.058	2.2991		250.493	1.7637
268.316	2.09402		268.14	2.10524		111.229	2.2989		250.875	1.75816
269.165	2.09279		268.945	2.10278		111.4	2.2989		251.299	1.75262
270.014	2.09063		269.794	2.0997		111.592	2.2988		251.681	1.74739
270.822	2.08817		270.643	2.09693		111.763	2.2986		252.105	1.74216
271.671	2.08632		271.491	2.09416		111.934	2.2985		252.529	1.73662
272.521	2.08448		272.297	2.09108		112.126	2.2985		252.911	1.73108
273.37	2.08232		273.145	2.08831		112.297	2.2983		253.337	1.72554
274.176	2.08109		273.993	2.08523		112.468	2.2982		253.676	1.72031
275.025	2.07832		274.842	2.08216		112.66	2.2982		254.1	1.71477
275.874	2.07617		275.648	2.07939		112.831	2.2979		254.482	1.70892
276.723	2.07371		276.496	2.07723		113.002	2.2979		254.864	1.70369
277.53	2.07125		277.344	2.07538		113.194	2.2977		255.162	1.69938
278.38	2.0694		278.192	2.07538		113.365	2.2977		0	2.05914
279.229	2.06755		278.998	2.07569		113.536	2.2976		0	2.06499
280.035	2.0654		279.846	2.07754		113.728	2.2971		0	2.07391
280.885	2.06263		280.695	2.08		113.899	2.2971		0	2.07976
281.734	2.06047		281.501	2.08277		114.07	2.2968		0	2.08653
282.583	2.05832		282.349	2.08523		114.262	2.2968		0	2.09207
283.39	2.05617		283.197	2.08708		114.433	2.2968		0	2.09761
284.239	2.05309		284.046	2.08923		114.604	2.2966		0	2.10315
285.088	2.05093		284.852	2.09077		114.796	2.2965		0	2.10869
285.937	2.04878		285.7	2.0917		114.967	2.2963		0	2.11485
286.743	2.04601		286.548	2.09324		115.138	2.2962		0	2.12039
287.592	2.04355		287.396	2.09385		115.33	2.2962		0	2.12592
288.442	2.04078		288.202	2.09447		115.501	2.296		0	2.13116
289.291	2.03832		289.05	2.09539		115.671	2.296		0	2.137
290.098	2.03647		289.898	2.0957		115.864	2.2959		0	2.14254
290.947	2.03524		290.704	2.09631		116.035	2.2959		0	2.14778
291.796	2.03493		291.553	2.09693		116.205	2.2956		0	2.15301
292.603	2.03555		292.401	2.09755		116.398	2.2954		0	2.15793
293.452	2.03678		293.249	2.09755		116.568	2.2954		0	2.16224
294.301	2.03955		294.055	2.09816		116.739	2.2951		0	2.16593
295.15	2.04201		294.903	2.09816		116.932	2.2951		0	2.1687
295.956	2.04416		295.752	2.09878		117.102	2.2951		0	2.17178
296.806	2.04663		296.6	2.09908		117.273	2.2948		0	2.17455
297.655	2.04816		297.406	2.09939		117.465	2.2947		0	2.1764
298.505	2.05001		298.254	2.09939		117.636	2.2948		0	2.17824
299.311	2.05093		299.102	2.10001		117.807	2.2945		0	2.1804
300.16	2.05216		299.951	2.0997		117.999	2.2943		0	2.18194
301.009	2.0534		300.757	2.10001		118.17	2.2943		0	2.18378
301.859	2.05401		301.605	2.10032		118.341	2.2942		0	2.18471
302.665	2.05463		302.453	2.10032		118.533	2.294		0	2.18594
303.514	2.05555		303.259	2.10062		118.704	2.294		0	2.18717
304.363	2.05647		304.107	2.10062		118.875	2.2939		3.7874e-08	2.30842
305.17	2.05647		304.955	2.10093		119.067	2.2937		0.04267	2.31396
306.02	2.05709		305.803	2.10062		119.238	2.2937		0.17059	2.32042
306.869	2.05801		306.609	2.10093		119.409	2.2934		0.46795	2.32566
307.718	2.05832		307.458	2.10124		119.601	2.2933		1.27395	2.32381
308.525	2.05832		308.306	2.10124		119.772	2.2933		1.74033	2.31858
309.374	2.05894		309.154	2.10124		119.943	2.2933		2.07994	2.31335
310.223	2.05955		309.96	2.10124		120.135	2.293		2.41956	2.3075
311.072	2.05955		310.808	2.10124		120.306	2.2928		2.76074	2.30227
311.879	2.05924		311.656	2.10155		120.477	2.2928		3.14261	2.29642
312.728	2.05955		312.462	2.10155		120.669	2.2928		3.52448	2.29057
313.578	2.06017		313.31	2.10155		120.84	2.2925		3.9486	2.28534
314.385	2.06017		314.159	2.10185		121.011	2.2925		4.41655	2.28011
315.234	2.06078		315.007	2.10185		121.203	2.2924		5.0097	2.27488
316.083	2.06078		315.812	2.10185		121.374	2.2922		5.81883	2.27026
316.932	2.06109		316.661	2.10185		121.545	2.2922		6.66865	2.26657
317.739	2.0614		317.509	2.10185		121.737	2.2919		7.5169	2.26472
318.588	2.06109		318.357	2.10185		121.908	2.2918		8.32446	2.26349
319.437	2.0614		319.163	2.10185		122.079	2.2916		9.17272	2.26287
320.286	2.06109		320.012	2.10155		122.271	2.2916		10.0225	2.26257
321.093	2.0614		320.86	2.10216		122.442	2.2913		10.8708	2.26257
321.942	2.0614		321.708	2.10155		122.613	2.2913		11.6784	2.26257
322.791	2.06201		322.514	2.10185		122.805	2.2913		12.5282	2.26287
323.598	2.06232		323.362	2.10185		122.976	2.2911		13.3764	2.26318
324.448	2.06232		324.21	2.10155		123.147	2.291		14.184	2.26318
325.297	2.06232		325.016	2.10185		123.339	2.291		15.0338	2.26349
326.146	2.06263		325.864	2.10185		123.51	2.2907		15.8821	2.26411
326.953	2.06294		326.713	2.10155		123.68	2.2905		16.7319	2.26472
327.802	2.06263		327.561	2.10155		123.873	2.2905		17.5394	2.26503
328.651	2.06263		328.367	2.10155		124.044	2.2901		18.3877	2.26564
329.5	2.06294		329.215	2.10185		124.214	2.2901		19.2375	2.26626
330.307	2.06294		330.064	2.10093		124.407	2.2899		20.0858	2.26688
331.156	2.06324		330.912	2.10124		124.577	2.2898		20.8933	2.26718
332.006	2.06294		331.718	2.10124		124.748	2.2896		21.7416	2.2678
332.813	2.06294		332.566	2.10124		124.941	2.2895		22.5914	2.26841
333.662	2.06324		333.415	2.10124		125.111	2.2895		23.4412	2.26934
334.511	2.06355		334.221	2.10124		125.282	2.2892		24.2472	2.26995
335.361	2.06355		335.069	2.10093		125.475	2.2892		25.097	2.27088
336.167	2.06386		335.918	2.10093		125.645	2.2889		25.9453	2.2718
337.016	2.06355		336.766	2.10062		125.816	2.2889		26.7528	2.27272
337.866	2.06355		337.571	2.10062		126.008	2.2889		27.6011	2.27365
338.715	2.06355		338.42	2.10062		126.179	2.2887		28.4509	2.27457
339.521	2.06386		339.268	2.10062		126.35	2.2885		29.2992	2.27549
340.371	2.06417		340.116	2.10062		126.542	2.2884		30.1067	2.27642
341.22	2.06386		340.922	2.10032		126.713	2.2884		30.9566	2.27765
342.069	2.06417		341.77	2.10032		126.884	2.2882		31.8048	2.27857
342.876	2.06417		342.619	2.10032		127.076	2.2881		32.6546	2.27949
343.725	2.06386		343.425	2.10001		127.247	2.2879		33.4622	2.28072
344.574	2.06386		344.272	2.10032		127.418	2.2879		34.3104	2.28165
345.381	2.06386		345.121	2.10001		127.61	2.2878		35.1603	2.28288
346.23	2.06386		345.969	2.10001		127.781	2.2876		35.9678	2.28442
347.079	2.06386		346.775	2.0997		127.952	2.2873		36.8161	2.28565
347.929	2.06417		347.623	2.09939		128.144	2.2875		37.6659	2.28688
348.736	2.06478		348.471	2.09939		128.315	2.2873		38.5142	2.28842
349.585	2.06417		349.319	2.09939		128.486	2.2872		39.3217	2.28934
350.434	2.06417		350.126	2.09939		128.678	2.287		40.1715	2.29119
351.283	2.06417		350.974	2.09939		128.849	2.2869		41.0198	2.29273
352.09	2.06386		351.822	2.09908		129.02	2.2864		41.8696	2.29457
352.939	2.06417		352.671	2.09908		129.212	2.2866		42.6756	2.2958
353.788	2.06417		353.476	2.09878		129.383	2.2864		43.5254	2.29765
354.595	2.06447		354.325	2.09878		129.554	2.2861		44.3752	2.29919
355.444	2.06447		355.173	2.09847		129.746	2.2861		45.1812	2.30134
356.293	2.06447		355.979	2.09847		129.917	2.2858		46.0311	2.30288
357.143	2.06417		356.827	2.09816		130.088	2.2858		46.8793	2.30504
357.95	2.06386		357.676	2.09816		130.28	2.2856		47.7291	2.30688
358.799	2.06417		358.524	2.09847		130.451	2.2855		48.5367	2.30873
359.648	2.06417		359.331	2.09785		130.622	2.2856		49.3849	2.31119
360.497	2.06478		360.179	2.09785		130.814	2.2855		50.2348	2.31304
361.304	2.06417		361.027	2.09785		130.985	2.2853		51.0846	2.31519
362.153	2.06386		361.876	2.09785		131.156	2.2852		51.8906	2.31765
363.002	2.06386		362.682	2.09724		131.348	2.2849		52.7404	2.31981
363.851	2.06417		363.53	2.09755		131.519	2.285		53.5902	2.32196
364.658	2.06417		364.378	2.09724		131.69	2.285		54.3962	2.32381
365.507	2.06386		365.184	2.09724		131.882	2.2847		55.246	2.32627
366.356	2.06355		366.033	2.09693		132.053	2.2847		56.0943	2.32812
367.163	2.06386		366.881	2.09693		132.223	2.2846		56.9441	2.33027
368.012	2.06386		367.729	2.09693		132.416	2.2844		57.7517	2.33212
368.861	2.06386		368.535	2.09662		132.587	2.2841		58.5999	2.33335
369.71	2.06386		369.384	2.09662		132.757	2.2841		59.4497	2.3352
370.517	2.06386		370.232	2.09631		132.95	2.284		60.2996	2.33704
371.366	2.06386		371.081	2.09662		133.12	2.2838		61.1056	2.33827
372.215	2.06355		371.887	2.09662		133.291	2.2837		61.9554	2.34012
373.065	2.06355		372.735	2.09662		133.484	2.2834		62.8036	2.34104
373.872	2.06386		373.583	2.09631		133.654	2.2835		63.6534	2.34166
374.721	2.06386		374.389	2.0957		133.825	2.2831		64.4594	2.34289
375.57	2.06355		375.237	2.0957		134.017	2.2831		65.3093	2.34412
376.376	2.06355		376.086	2.0957		134.188	2.2827		66.1591	2.34474
377.225	2.06355		376.934	2.0957		134.359	2.2827		66.9651	2.34535
378.075	2.06355		377.74	2.09539		134.551	2.2827		67.8149	2.34628
378.924	2.06355		378.588	2.09539		134.722	2.2826		68.6631	2.34689
379.73	2.06324		379.437	2.09539		134.893	2.2824		69.513	2.34689
380.579	2.06324		380.285	2.09539		135.085	2.282		70.319	2.34751
381.429	2.06355		381.091	2.09539		135.256	2.282		71.1688	2.34812
382.278	2.06355		381.939	2.09539		135.427	2.282		72.0186	2.34812
383.085	2.06386		382.787	2.09508		135.619	2.2818		72.8668	2.34843
383.934	2.06355		383.593	2.09508		135.79	2.2817		73.6744	2.34874
384.783	2.06324		384.442	2.09478		135.961	2.2817		74.5242	2.34874
385.632	2.06324		385.291	2.09478		136.153	2.2814		75.3725	2.34905
386.439	2.06324		386.139	2.09478		136.324	2.2814		76.18	2.34905
387.288	2.06294		386.945	2.09478		136.495	2.2812		77.0283	2.34935
388.137	2.06294		387.793	2.09447		136.687	2.2811		77.8781	2.34905
388.944	2.06294		388.641	2.09447		136.858	2.2808		78.7279	2.34905
389.794	2.06294		389.49	2.09447		137.029	2.2808		79.5339	2.34874
390.643	2.06263		390.295	2.09447		137.221	2.2805		80.3838	2.34874
391.492	2.06263		391.144	2.09416		137.392	2.2805		81.232	2.34874
392.299	2.06263		391.992	2.09416		137.563	2.2803		82.0818	2.34843
393.148	2.06263		392.798	2.09447		137.755	2.2802		82.8894	2.34843
393.997	2.06232		393.646	2.09385		137.926	2.2802		83.7376	2.34812
394.846	2.06201		394.494	2.09385		138.097	2.28		84.5875	2.34781
395.653	2.06201		395.342	2.09385		138.289	2.2797		85.395	2.34751
396.502	2.06201		396.148	2.09385		138.46	2.2795		86.2433	2.3472
397.351	2.06171		396.997	2.09354		138.631	2.2794		87.0931	2.34689
398.158	2.06232		397.845	2.09324		138.823	2.2792		87.9413	2.34658
399.008	2.06201		398.693	2.09354		138.994	2.2791		88.7489	2.34658
399.857	2.06201		399.499	2.09354		139.165	2.2791		89.5987	2.34597
400.706	2.06201		400.347	2.09324		139.357	2.2789		90.4485	2.34535
401.513	2.06171		401.196	2.09354		139.528	2.2788		91.2968	2.34535
402.362	2.06201		402.044	2.09324		139.699	2.2788		92.1044	2.34504
403.211	2.06171		402.85	2.09324		139.891	2.2785		92.9526	2.34443
404.06	2.0614		403.698	2.09324		140.062	2.2783		93.8024	2.34443
404.867	2.06171		404.547	2.09324		140.232	2.2782		94.6522	2.34412
405.716	2.06109		405.353	2.09293		140.425	2.2782		95.4598	2.34351
406.566	2.0614		406.201	2.09293		140.596	2.2779		96.3081	2.34351
407.373	2.0614		407.049	2.09262		140.766	2.2777		97.1579	2.34351
408.222	2.06109		407.897	2.09293		140.959	2.2777		97.9639	2.3432
409.071	2.06109		408.704	2.09324		141.129	2.2776		98.8137	2.3432
409.92	2.06109		409.552	2.09293		141.3	2.2776		99.6635	2.34258
410.727	2.06109		410.4	2.09262		141.493	2.2773		100.512	2.34258
411.576	2.06109		411.248	2.09262		141.663	2.2773		101.319	2.34289
412.425	2.06078		412.054	2.09231		141.834	2.2773		102.169	2.34258
413.274	2.06078		412.902	2.09262		142.026	2.277		103.017	2.34289
414.081	2.06078		413.751	2.09231		142.197	2.2768		103.867	2.34289
414.93	2.06078		414.556	2.09201		142.368	2.2768		104.673	2.34289
415.779	2.06017		415.404	2.09231		142.56	2.2765		105.523	2.34289
416.586	2.06017		416.253	2.09201		142.731	2.2763		106.371	2.34351
417.436	2.06017		417.102	2.0917		142.902	2.276		107.179	2.34351
418.285	2.06017		417.908	2.09201		143.094	2.2759		108.029	2.34381
419.134	2.06017		418.757	2.09201		143.265	2.2759		108.877	2.34412
419.941	2.06017		419.605	2.0917		143.436	2.2757		109.727	2.34443
420.79	2.05986		420.453	2.09201		143.628	2.2756		110.533	2.34504
421.639	2.05986		421.259	2.09201		143.799	2.2754		111.383	2.34535
422.488	2.06017		422.107	2.0917		143.97	2.2753		112.232	2.34566
423.295	2.05955		422.955	2.0917		144.162	2.2751		113.081	2.34689
424.145	2.05955		423.761	2.09139		144.333	2.275		113.888	2.34751
424.994	2.05986		424.609	2.09108		144.504	2.2748		114.736	2.34843
425.843	2.05955		425.458	2.09139		144.696	2.2748		115.586	2.34935
426.65	2.05955		426.306	2.09108		144.867	2.2747		116.394	2.35028
427.499	2.05955		427.112	2.09139		145.038	2.2745		117.242	2.35151
428.348	2.05924		427.96	2.09108		145.23	2.2744		118.092	2.35305
429.154	2.05894		428.809	2.09108		145.401	2.2742		118.942	2.35428
430.004	2.05924		429.657	2.09108		145.572	2.2741		119.749	2.35551
430.853	2.05894		430.463	2.09108		145.764	2.2739		120.599	2.35705
431.702	2.05894		431.311	2.09077		145.935	2.2739		121.447	2.35889
432.508	2.05894		432.16	2.09077		146.106	2.2737		122.297	2.36074
433.357	2.05894		433.008	2.09047		146.298	2.2736		123.103	2.36197
434.207	2.05863		433.814	2.09077		146.469	2.2734		123.953	2.36413
435.056	2.05863		434.662	2.09077		146.64	2.2733		124.803	2.36597
435.862	2.05863		435.51	2.09047		146.832	2.2731		125.609	2.36782
436.712	2.05863		436.316	2.09047		147.003	2.273		126.459	2.36936
437.561	2.05863		437.164	2.09047		147.174	2.2727		127.308	2.3712
438.367	2.05863		438.012	2.09016		147.366	2.2725		128.157	2.37243
439.216	2.05832		438.861	2.09047		147.537	2.2724		128.964	2.37397
440.066	2.05801		439.667	2.09016		147.708	2.2724		129.813	2.37397
440.915	2.05801		440.515	2.09047		147.9	2.2721		130.662	2.3749
441.721	2.0577		441.363	2.09016		148.071	2.2719		131.512	2.37551
442.571	2.0577		442.212	2.09016		148.241	2.2718		132.32	2.37613
443.42	2.0577		443.017	2.08985		148.434	2.2718		133.168	2.37705
444.269	2.0574		443.866	2.08985		148.605	2.2716		134.018	2.37828
445.075	2.0574		444.714	2.08985		148.775	2.2713		134.825	2.37982
445.924	2.0577		445.52	2.08954		148.968	2.2715		135.674	2.38167
446.773	2.0577		446.368	2.08954		149.138	2.2712		136.523	2.38382
447.623	2.05709		447.216	2.08954		149.309	2.271		137.372	2.38628
448.429	2.0574		448.065	2.08923		149.502	2.2707		138.179	2.38875
449.278	2.0574		448.87	2.08923		149.672	2.2708		139.027	2.39182
450.127	2.0574		449.718	2.08923		149.843	2.2707		139.877	2.39552
450.934	2.0574		450.567	2.08893		150.035	2.2704		140.727	2.40044
451.783	2.05709		451.415	2.08893		150.206	2.2704		141.491	2.40567
452.632	2.05709		452.221	2.08862		150.377	2.2701		142.043	2.4109
453.481	2.05709		453.069	2.08862		150.569	2.2701		142.467	2.41614
454.288	2.05709		453.917	2.08893		150.74	2.2698		142.849	2.42198
455.137	2.05678		454.766	2.08862		150.911	2.2696		143.147	2.42752
455.986	2.05678		455.572	2.08862		151.103	2.2696		143.36	2.43275
456.836	2.05678		456.42	2.08831		151.274	2.2695		143.572	2.4386
457.643	2.05678		457.268	2.08862		151.445	2.2693		143.741	2.44445
458.492	2.05647		458.074	2.08831		151.637	2.2689		143.912	2.4506
459.341	2.05647		458.922	2.08831		151.808	2.2689		144.039	2.45614
460.148	2.05647		459.77	2.088		151.979	2.2687		144.166	2.46199
460.996	2.05647		460.619	2.088		152.171	2.2687		144.294	2.46815
461.845	2.05647		461.425	2.0877		152.342	2.2684		144.421	2.47492
462.695	2.05617		462.273	2.088		152.513	2.2683		144.549	2.48138
463.501	2.05647		463.121	2.0877		152.705	2.2681		144.676	2.48846
464.35	2.05617		463.969	2.0877		152.876	2.2678		144.802	2.49492
465.2	2.05617		464.775	2.08739		153.047	2.2678		144.931	2.50169
466.049	2.05617		465.624	2.08708		153.239	2.2676		145.058	2.50785
466.856	2.05555		466.472	2.08708		153.41	2.2675		145.186	2.51431
467.705	2.05586		467.278	2.08708		153.581	2.2673		145.313	2.51954
468.554	2.05586		468.126	2.08708		153.773	2.2673		145.397	2.52477
469.36	2.05586		468.975	2.08708		153.944	2.267		145.526	2.53062
470.209	2.05555		469.823	2.08708		154.115	2.2669		145.652	2.53677
471.059	2.05555		470.629	2.08646		154.307	2.2667		145.781	2.54293
471.908	2.05555		471.477	2.08708		154.478	2.2664		145.907	2.54878
472.714	2.05555		472.325	2.08646		154.649	2.2663		146.034	2.55462
473.564	2.05586		473.173	2.08677		154.841	2.2663		146.163	2.56047
474.413	2.05555		473.979	2.08646		155.012	2.2661		146.289	2.56632
475.262	2.05555		474.827	2.08616		155.183	2.266		146.418	2.57217
476.068	2.05555		475.676	2.08646		155.353	2.2654		146.544	2.57832
476.918	2.05524		476.524	2.08616		155.546	2.2655		146.671	2.58478
477.767	2.05555		477.33	2.08585		155.717	2.2652		146.799	2.59094
478.616	2.05555		478.179	2.08554		155.887	2.2652		146.926	2.59709
479.422	2.05524		479.027	2.08554		156.08	2.265		147.055	2.60325
480.271	2.05463		479.833	2.08585		156.25	2.2649		147.181	2.60971
481.121	2.05493		480.681	2.08554		156.421	2.2647		147.308	2.61587
481.928	2.05463		481.53	2.08554		156.614	2.2646		147.436	2.62264
482.777	2.05463		482.378	2.08554		156.784	2.2644		147.563	2.62879
483.626	2.05493		483.184	2.08554		156.955	2.2643		147.69	2.63526
484.475	2.05463		484.032	2.08523		157.147	2.2641		147.818	2.64172
485.282	2.05463		484.881	2.08523		157.318	2.2638		147.945	2.64818
486.131	2.05463		485.729	2.08523		157.489	2.2638		148.073	2.65464
486.98	2.05432		486.535	2.08493		157.681	2.2635		148.2	2.66141
487.829	2.05432		487.383	2.08493		157.852	2.2634		148.329	2.66757
488.636	2.05493		488.232	2.08493		158.023	2.2634		148.455	2.67434
489.485	2.05463		489.038	2.08462		158.215	2.2631		148.584	2.68142
490.334	2.05463		489.886	2.08462		158.386	2.2629		148.71	2.68727
491.141	2.05432		490.734	2.08431		158.557	2.2629		148.839	2.69434
491.99	2.05432		491.582	2.08431		158.749	2.2626		148.966	2.70142
492.839	2.05401		492.389	2.084		158.92	2.2625
493.688	2.05432		493.237	2.084		159.091	2.2622
494.495	2.05432		494.085	2.084		159.283	2.262
495.344	2.05432		494.933	2.084		159.454	2.2618
496.193	2.05432		495.739	2.08369		159.625	2.2617
497.042	2.05401		496.587	2.08369		159.817	2.2615
497.849	2.05401		497.436	2.084		159.988	2.2612
498.698	2.0537		498.284	2.08339		160.159	2.2612
499.547	2.05401		499.089	2.08339		160.351	2.2609
500.354	2.0537		499.938	2.08308		160.522	2.2609
501.204	2.0537		500.787	2.08277		160.693	2.2608
502.053	2.0537		501.592	2.08277		160.885	2.2606
502.902	2.0534		502.441	2.08277		161.056	2.2605
503.709	2.0534		503.289	2.08277		161.227	2.2602
504.558	2.0537		504.137	2.08246		161.419	2.26
505.407	2.0534		504.943	2.08216		161.59	2.26
506.256	2.05309		505.791	2.08216		161.761	2.2597
507.063	2.05309		506.639	2.08246		161.953	2.2597
507.912	2.05309		507.488	2.08216		162.124	2.2596
508.761	2.05309		508.293	2.08185		162.295	2.2594
509.61	2.05278		509.142	2.08154		162.487	2.2591
510.417	2.05278		509.991	2.08154		162.658	2.2588
511.266	2.05309		510.796	2.08123		162.829	2.2585
512.115	2.05309		511.645	2.08092		163.021	2.2583
512.922	2.05309		512.493	2.08123		163.192	2.2583
513.771	2.05309		513.341	2.08062		163.362	2.2582
514.62	2.05309		514.147	2.08092		163.555	2.258
515.469	2.05309		514.996	2.08092		163.726	2.2579
516.276	2.05278		515.844	2.08062		163.896	2.2576
517.125	2.05278		516.692	2.08062		164.089	2.2574
517.974	2.05278		517.498	2.08031		164.259	2.2573
518.824	2.05278		518.346	2.08		164.43	2.2571
519.63	2.05278		519.194	2.08		164.623	2.257
520.479	2.05247		520	2.07969		164.793	2.257
521.329	2.05247		520.848	2.07969		164.964	2.2568
522.135	2.05247		521.697	2.07969		165.156	2.2562
522.985	2.05247		522.545	2.07969		165.327	2.2564
523.834	2.05247		523.351	2.07908		165.498	2.2559
524.683	2.05247		524.199	2.07939		165.69	2.256
525.49	2.05186		525.047	2.07908		165.861	2.2557
526.34	2.05216		525.896	2.07877		166.032	2.2556
527.189	2.05186		526.701	2.07877		166.224	2.2554
528.038	2.05216		527.55	2.07815		166.395	2.255
528.844	2.05186		528.398	2.07846		166.566	2.2548
529.693	2.05186		529.246	2.07815		166.758	2.2547
530.542	2.05186		530.052	2.07815		166.929	2.2547
531.349	2.05186		530.901	2.07785		167.1	2.2545
532.198	2.05155		531.749	2.07785		167.292	2.2542
533.047	2.05186		532.555	2.07754		167.463	2.2541
533.897	2.05155		533.403	2.07754		167.634	2.2538
534.704	2.05155		534.252	2.07723		167.826	2.2539
535.553	2.05186		535.1	2.07692		167.997	2.2536
536.402	2.05155		535.906	2.07692		168.168	2.2533
537.251	2.05155		536.754	2.07662		168.36	2.2533
538.058	2.05155		537.603	2.07662		168.531	2.253
538.907	2.05155		538.451	2.07662		168.702	2.2528
539.757	2.05155		539.257	2.07631		168.894	2.2525
540.564	2.05124		540.106	2.07631		169.065	2.2525
541.413	2.05124		540.954	2.076		169.236	2.2522
542.262	2.05093		541.76	2.076		169.428	2.2521
543.111	2.05093		542.608	2.076		169.599	2.2518
543.917	2.05093		543.457	2.07569		169.77	2.2516
544.766	2.05093		544.305	2.07538		169.962	2.2513
545.616	2.05093		545.111	2.07538		170.133	2.251
546.464	2.05093		545.959	2.07538		170.304	2.2509
547.271	2.05093		546.807	2.07538		170.496	2.2507
548.12	2.05093		547.655	2.07477		170.667	2.2507
548.97	2.05093		548.461	2.07508		170.838	2.2504
549.818	2.05063		549.309	2.07477		171.03	2.2502
550.625	2.05063		550.158	2.07446		171.201	2.2501
551.474	2.05032		550.964	2.07477		171.371	2.2498
552.323	2.05032		551.812	2.07446		171.564	2.2498
553.13	2.05001		552.661	2.07415		171.735	2.2495
553.979	2.05032		553.509	2.07415		171.905	2.2495
554.828	2.05001		554.315	2.07384		172.098	2.2492
555.677	2.05032		555.163	2.07415		172.268	2.2492
556.484	2.05001		556.011	2.07354		172.439	2.2489
557.333	2.05001		556.859	2.07354		172.632	2.2486
558.182	2.0497		557.665	2.07354		172.802	2.2484
559.031	2.05001		558.513	2.07323		172.973	2.248
559.838	2.05001		559.362	2.07292		173.165	2.248
560.687	2.0497		560.21	2.07261		173.336	2.2477
561.536	2.0494		561.016	2.07292		173.507	2.2475
562.385	2.0494		561.865	2.07261		173.699	2.2473
563.192	2.0494		562.713	2.07261		173.87	2.2472
564.041	2.0497		563.518	2.07231		174.041	2.247
564.89	2.0494		564.367	2.07231		174.233	2.2469
565.697	2.0497		565.215	2.07231		174.404	2.2467
566.546	2.0494		566.063	2.072		174.575	2.2464
567.395	2.04909		566.869	2.072		174.767	2.2463
568.244	2.04909		567.718	2.07169		174.938	2.246
569.051	2.04909		568.566	2.07169		175.109	2.2458
569.9	2.04878		569.415	2.07169		175.301	2.2455
570.749	2.04878		570.22	2.07138		175.472	2.2454
571.598	2.04909		571.069	2.07138		175.643	2.2454
572.404	2.04847		571.917	2.07107		175.835	2.2451
573.253	2.04847		572.723	2.07107		176.006	2.2449
574.102	2.04816		573.572	2.07077		176.177	2.2446
574.909	2.04847		574.42	2.07046		176.369	2.2444
575.758	2.04847		575.269	2.07077		176.54	2.2443
576.607	2.04816		576.075	2.07046		176.711	2.244
577.456	2.04755		576.923	2.07015		176.903	2.2438
578.263	2.04816		577.771	2.07015		177.074	2.2437
579.113	2.04816		578.619	2.06984		177.245	2.2432
579.962	2.04816		579.425	2.06984		177.437	2.2431
580.811	2.04786		580.273	2.06984		177.608	2.2431
581.618	2.04755		581.122	2.06984		177.779	2.2428
582.467	2.04755		581.928	2.06954		177.971	2.2426
583.316	2.04693		582.776	2.06954		178.142	2.2423
584.123	2.04755		583.624	2.06954		178.313	2.242
584.972	2.04724		584.472	2.06923		178.505	2.2419
585.821	2.04724		585.278	2.06923		178.676	2.2417
586.67	2.04724		586.126	2.06892		178.847	2.2416
587.476	2.04693		586.974	2.06861		179.039	2.2411
588.325	2.04693		587.823	2.06861		179.21	2.2409
589.174	2.04693		588.629	2.0683		179.38	2.2406
590.023	2.04693		589.477	2.0683		179.573	2.2405
590.831	2.04693		590.325	2.068		179.744	2.2402
591.68	2.04693		591.173	2.0683		179.914	2.24
592.529	2.04693		591.979	2.068		180.107	2.2399
593.378	2.04693		592.828	2.068		180.278	2.2397
594.185	2.04693		593.676	2.06769		180.448	2.2394
595.034	2.04663		594.482	2.06769		180.641	2.2391
595.883	2.04663		595.33	2.06738		180.811	2.239
596.69	2.04693		596.178	2.06738		180.982	2.2387
597.539	2.04663		597.026	2.06738		181.175	2.2383
598.388	2.04663		597.833	2.06738		181.345	2.2385
599.237	2.04663		598.681	2.06707		181.516	2.238
600.044	2.04663		599.529	2.06677		181.708	2.2379
600.893	2.04663		600.377	2.06707		181.879	2.2376
601.742	2.04663		601.184	2.06677		182.05	2.2373
602.591	2.04601		602.032	2.06646		182.242	2.2373
603.399	2.04632		602.88	2.06615		182.413	2.237
604.248	2.04601		603.686	2.06584		182.584	2.2368
605.097	2.04601		604.535	2.06584		182.776	2.2365
605.904	2.0457		605.383	2.06584		182.947	2.2364
606.752	2.04601		606.231	2.06553		183.118	2.2361
607.602	2.0457		607.037	2.06584		183.31	2.2361
608.451	2.0457		607.885	2.06553		183.481	2.2356
609.258	2.04539		608.733	2.06553		183.652	2.2353
610.107	2.0457		609.582	2.06553		183.844	2.2353
610.956	2.0457		610.388	2.06523		184.015	2.235
611.805	2.0457		611.236	2.06523		184.186	2.2348
612.612	2.04539		612.085	2.06492		184.378	2.2345
613.461	2.04509		612.895	2.06461		184.549	2.2342
614.31	2.04509		613.744	2.06492		184.72	2.2342
615.117	2.04509		614.592	2.06461		184.912	2.2338
615.966	2.04509		615.44	2.06461		185.083	2.2335
616.815	2.04509		616.246	2.0643		185.254	2.2333
617.664	2.04478		617.095	2.06461		185.446	2.233
618.471	2.04478		617.943	2.064		185.617	2.2327
619.32	2.04478		618.749	2.064		185.788	2.2329
620.169	2.04447		619.597	2.064		185.98	2.2324
621.018	2.04478		620.445	2.064		186.151	2.2321
621.825	2.04478		621.293	2.064		186.322	2.2318
622.674	2.04447		622.099	2.06369		186.514	2.2318
623.523	2.04447		622.947	2.06369		186.685	2.2315
624.373	2.04416		623.795	2.06307		186.856	2.2313
625.179	2.04416		624.644	2.06338		187.048	2.2313
626.028	2.04416		625.45	2.06307		187.219	2.2309
626.877	2.04386		626.298	2.06307		187.389	2.2304
627.684	2.04386		627.146	2.06276		187.582	2.2303
628.533	2.04386		627.952	2.06276		187.753	2.2298
629.382	2.04386		628.8	2.06276		187.923	2.23
630.232	2.04416		629.648	2.06276		188.116	2.2295
631.038	2.04416		630.496	2.06276		188.286	2.2293
631.887	2.04386		631.302	2.06246		188.457	2.2292
632.737	2.04386		632.151	2.06215		188.65	2.2287
633.586	2.04386		632.999	2.06215		188.82	2.2287
634.392	2.04386		633.847	2.06215		188.991	2.2284
635.242	2.04386		634.653	2.06184		189.184	2.2281
636.091	2.04386		635.501	2.06215		189.354	2.2281
636.898	2.04355		636.349	2.06215		189.525	2.2278
637.747	2.04355		637.198	2.06184		189.717	2.2275
638.596	2.04355		638.004	2.06184		189.888	2.2274
639.445	2.04324		638.852	2.06153		190.059	2.2269
640.252	2.04324		639.7	2.06153		190.251	2.2266
641.101	2.04324		640.506	2.06123		190.422	2.2264
641.95	2.04324		641.354	2.06123		190.593	2.2263
642.799	2.04324		642.202	2.06092		190.785	2.226
643.606	2.04293		643.051	2.06092		190.956	2.2257
644.455	2.04293		643.857	2.06092		191.127	2.2254
645.304	2.04262		644.706	2.06061		191.319	2.2252
646.11	2.04232		645.554	2.06092		191.49	2.2251
646.959	2.04262		646.402	2.06061		191.661	2.2248
647.809	2.04262		647.208	2.06061		191.853	2.2246
648.658	2.04232		648.056	2.06061		192.024	2.2245
649.465	2.04232		648.904	2.06061		192.195	2.224
650.314	2.04262		649.71	2.0603		192.387	2.2238
651.163	2.04232		650.558	2.0603		192.558	2.2234
652.012	2.04262		651.407	2.05999		192.729	2.2231
652.818	2.04232		652.255	2.05999		192.921	2.2231
653.668	2.04232		653.06	2.05999		193.092	2.2226
654.517	2.04232		653.909	2.05999		193.263	2.2225
655.366	2.04201		654.757	2.05999		193.455	2.222
656.172	2.04201		655.605	2.05969		193.626	2.2219
657.022	2.04232		656.411	2.05938		193.797	2.2217
657.871	2.04232		657.259	2.05938		193.989	2.2214
658.678	2.04232		658.107	2.05907		194.16	2.2213
659.527	2.04232		658.956	2.05907		194.331	2.2208
660.376	2.0417		659.761	2.05907		194.523	2.2206
661.225	2.04201		660.61	2.05907		194.694	2.2205
662.032	2.04201		661.458	2.05907		194.865	2.2199
662.881	2.04201		662.263	2.05876		195.057	2.2197
663.73	2.04201		663.112	2.05876		195.228	2.2194
664.579	2.04201		663.96	2.05876		195.399	2.2193
665.386	2.0417		664.808	2.05845		195.591	2.2188
666.235	2.0417		665.614	2.05845		195.762	2.2187
667.084	2.0417		666.462	2.05815		195.932	2.2185
667.891	2.04139		667.31	2.05845		196.125	2.2184
668.74	2.0417		668.159	2.05845		196.296	2.2179
669.589	2.04139		668.965	2.05784		196.466	2.2177
670.438	2.04139		669.813	2.05784		196.659	2.2174
671.244	2.04139		670.661	2.05784		196.829	2.217
672.093	2.04139		671.467	2.05784		197	2.217
672.942	2.04139		672.315	2.05784		197.193	2.2167
673.791	2.04139		673.164	2.05784		197.363	2.2164
674.599	2.04139		674.012	2.05753		197.534	2.2161
675.448	2.04109		674.817	2.05753		197.726	2.2159
676.297	2.04109		675.666	2.05753		197.897	2.2156
677.146	2.04109		676.514	2.05753		198.068	2.2153
677.953	2.04139		677.363	2.05722		198.26	2.215
678.802	2.04139		678.169	2.05692		198.431	2.2147
679.651	2.04109		679.017	2.05692		198.602	2.2145
680.458	2.04109		679.865	2.05722		198.794	2.2141
681.307	2.0417		680.671	2.05722		198.965	2.2139
682.156	2.04139		681.519	2.05661		199.136	2.2136
683.005	2.04109		682.367	2.05692		199.328	2.2133
683.812	2.04109		683.215	2.05661		199.499	2.2132
684.661	2.04109		684.021	2.05661		199.67	2.2127
685.51	2.04109		684.87	2.0563		199.862	2.2124
686.359	2.04109		685.719	2.05661		200.033	2.2123
687.166	2.04109		686.567	2.0563		200.204	2.2121
688.015	2.04109		687.373	2.0563		200.396	2.2116
688.864	2.04078		688.221	2.05661		200.567	2.2113
689.67	2.04109		689.069	2.05599		200.738	2.211
690.519	2.04047		689.917	2.0563		200.93	2.2109
691.369	2.04078		690.723	2.0563		201.101	2.2106
692.218	2.04078		691.572	2.05599		201.272	2.2103
693.025	2.04047		692.42	2.05599		201.464	2.2097
693.874	2.04016		693.227	2.05599		201.635	2.2094
694.723	2.04047		694.075	2.05599		201.806	2.2094
695.572	2.04047		694.923	2.05599		201.998	2.209
696.378	2.04047		695.772	2.05599		202.169	2.2087
697.227	2.04047		696.577	2.05599		202.34	2.2084
698.076	2.04016		697.425	2.05568		202.532	2.208
698.925	2.04016		698.273	2.05568		202.703	2.2078
699.732	2.04016		699.122	2.05538		202.874	2.2075
700.581	2.03986		699.928	2.05568		203.066	2.2071
701.43	2.04016		700.776	2.05599		203.237	2.2068
702.237	2.04016		701.624	2.05568		203.408	2.2063
703.086	2.04016		702.43	2.05568		203.6	2.2061
703.935	2.03986		703.278	2.05568		203.771	2.2058
704.784	2.03986		704.127	2.05568		203.941	2.2057
705.591	2.03986		704.975	2.05538		204.134	2.2052
706.44	2.03986		705.781	2.05538		204.305	2.2049
707.289	2.04016		706.629	2.05538		204.475	2.2046
708.138	2.03986		707.477	2.05538		204.668	2.2043
708.944	2.03955		708.325	2.05507		204.838	2.204
709.793	2.03955		709.131	2.05507		205.009	2.2037
710.642	2.03924		709.98	2.05507		205.202	2.2034
711.449	2.03924		710.828	2.05538		205.372	2.2031
712.298	2.03955		711.633	2.05507		205.543	2.2026
713.147	2.03955		712.482	2.05538		205.735	2.2023
713.996	2.03955		713.33	2.05507		205.906	2.2022
714.802	2.03924		714.178	2.05507		206.077	2.2017
715.651	2.03924		714.984	2.05507		206.269	2.2016
716.501	2.03924		715.833	2.05507		206.44	2.2013
717.35	2.03924		716.681	2.05476		206.611	2.201
718.156	2.03924		717.529	2.05507		206.803	2.2007
719.005	2.03924		718.335	2.05445		206.974	2.2004
719.854	2.03924		719.183	2.05507		207.145	2.1999
720.703	2.03893		720.032	2.05507		207.337	2.1996
721.51	2.03924		720.88	2.05507		207.508	2.1991
722.359	2.03924		721.685	2.05476		207.679	2.199
723.208	2.03924		722.534	2.05507		207.871	2.1985
724.014	2.03924		723.382	2.05507		208.042	2.1982
724.863	2.03893		724.188	2.05476		208.213	2.1978
725.713	2.03893		725.036	2.05507		208.405	2.1975
726.562	2.03924		725.884	2.05476		208.576	2.1971
727.368	2.03924		726.733	2.05476		208.747	2.1968
728.217	2.03862		727.539	2.05476		208.939	2.1965
729.066	2.03893		728.388	2.05507		209.11	2.1962
729.915	2.03862		729.236	2.05476		209.281	2.1959
730.722	2.03924		730.084	2.05476		209.473	2.1955
731.571	2.03893		730.89	2.05476		209.644	2.195
732.42	2.03893		731.739	2.05476		209.815	2.1949
733.269	2.03862		732.587	2.05476		210.007	2.1944
734.075	2.03862		733.393	2.05476		210.178	2.1939
734.924	2.03862		734.241	2.05445		210.349	2.1938
735.773	2.03893		735.089	2.05476		210.541	2.1935
736.58	2.03893		735.937	2.05445		210.712	2.1932
737.429	2.03893		736.743	2.05507		210.883	2.1929
738.278	2.03924		737.591	2.05476		211.075	2.1923
739.127	2.03893		738.439	2.05476		211.246	2.192
739.933	2.03893		739.288	2.05476		211.417	2.1917
740.782	2.03893		740.093	2.05476		211.609	2.1913
741.632	2.03893		740.941	2.05476		211.78	2.1909
742.481	2.03893		741.79	2.05445		211.95	2.1906
743.287	2.03862		742.596	2.05445		212.143	2.1903
744.136	2.03862		743.444	2.05476		212.314	2.19
744.985	2.03893		744.292	2.05445		212.484	2.1895
745.792	2.03862		745.141	2.05476		212.677	2.1892
746.641	2.03893		745.947	2.05476		212.847	2.1889
747.489	2.03893		746.795	2.05507		213.018	2.1884
748.338	2.03862		747.643	2.05476		213.211	2.1881
749.145	2.03862		748.491	2.05445		213.381	2.1877
749.995	2.03893		749.297	2.05476		213.552	2.1874
750.843	2.03893		750.145	2.05445		213.744	2.1869
751.692	2.03862		750.993	2.05476		213.915	2.1866
752.499	2.03862		751.842	2.05476		214.086	2.1862
753.348	2.03832		752.647	2.05507		214.278	2.1859
754.197	2.03862		753.495	2.05476		214.449	2.1855
755.046	2.03832		754.344	2.05507		214.62	2.1851
755.853	2.03862		755.149	2.05476		214.812	2.1849
756.702	2.03832		755.998	2.05445		214.983	2.1846
757.551	2.03862		756.846	2.05476		215.154	2.1842
758.357	2.03832		757.694	2.05445		215.346	2.1839
759.206	2.03832		758.499	2.05507		215.517	2.1834
760.055	2.03832		759.348	2.05507		215.688	2.1833
760.904	2.03832		760.196	2.05476		215.88	2.1828
761.711	2.03832		761.044	2.05476		216.051	2.1823
762.56	2.03832		761.85	2.05476		216.222	2.182
763.409	2.03862		762.698	2.05476		216.414	2.1816
764.258	2.03832		763.546	2.05476		216.585	2.1813
765.065	2.03832		764.394	2.05476		216.756	2.1808
765.914	2.03801		765.2	2.05507		216.948	2.1807
766.763	2.03832		766.049	2.05476		217.119	2.1802
767.57	2.03832		766.897	2.05476		217.29	2.1799
768.419	2.03801		767.703	2.05476		217.482	2.1794
769.268	2.03801		768.551	2.05476		217.653	2.1791
770.117	2.03832		769.399	2.05476		217.824	2.1787
770.923	2.03832		770.248	2.05507		218.016	2.1785
771.773	2.03801		771.054	2.05476		218.187	2.1778
772.622	2.03832		771.902	2.05476		218.358	2.1775
773.47	2.03832		772.75	2.05507		218.55	2.1772
774.277	2.03832		773.598	2.05476		218.721	2.1769
775.126	2.03801		774.405	2.05507		218.892	2.1765
775.975	2.03801		775.253	2.05507		219.084	2.1762
776.824	2.03801		776.101	2.05507		219.255	2.1756
777.63	2.03801		776.908	2.05507		219.426	2.1755
778.479	2.03801		777.756	2.05476		219.618	2.175
779.328	2.03801		778.604	2.05538		219.789	2.1746
780.135	2.03801		779.452	2.05507		219.959	2.1741
780.984	2.03832		780.258	2.05507		220.152	2.1736
781.833	2.03801		781.107	2.05507		220.323	2.1733
782.682	2.03832		781.955	2.05476		220.493	2.173
783.488	2.03801		782.803	2.05507		220.686	2.1727
784.337	2.03832		783.609	2.05507		220.856	2.1724
785.186	2.03801		784.457	2.05476		221.027	2.1721
786.035	2.03801		785.306	2.05507		221.22	2.1717
786.842	2.0377		786.112	2.05507		221.39	2.1711
787.691	2.03832		786.96	2.05476		221.561	2.1707
788.539	2.03801		787.808	2.05476		221.753	2.1703
789.346	2.03801		788.656	2.05476		221.924	2.1701
790.195	2.0377		789.462	2.05507		222.095	2.1697
791.044	2.03801		790.31	2.05476		222.287	2.1694
791.893	2.03801		791.158	2.05507		222.458	2.1689
792.7	2.03801		792.007	2.05507		222.629	2.1685
793.549	2.03801		792.813	2.05507		222.821	2.1682
794.398	2.03832		793.661	2.05476		222.992	2.1677
795.247	2.03801		794.509	2.05507		223.163	2.1674
796.053	2.03801		795.315	2.05507		223.355	2.1669
796.902	2.03801		796.163	2.05507		223.526	2.1665
797.751	2.03801		797.012	2.05476		223.697	2.1662
798.6	2.03801		797.86	2.05507		223.889	2.1657
799.407	2.03832		798.666	2.05476		224.06	2.1654
800.256	2.03801		799.514	2.05476		224.231	2.165
801.105	2.03801		800.363	2.05507		224.423	2.1646
801.912	2.03801		801.211	2.05538		224.594	2.164
802.761	2.03801		802.017	2.05538		224.765	2.1637
803.609	2.03801		802.865	2.05507		224.957	2.1634
804.459	2.03801		803.713	2.05507		225.128	2.163
805.265	2.0377		804.562	2.05507		225.299	2.1627
806.114	2.03832		805.368	2.05507		225.491	2.1622
806.963	2.0377		806.216	2.05507		225.662	2.1619
807.812	2.0377		807.065	2.05507		225.833	2.1616
808.619	2.03801		807.871	2.05476		226.025	2.1611
809.468	2.03801		808.719	2.05476		226.196	2.1605
810.317	2.03801		809.568	2.05507		226.367	2.1602
811.123	2.03801		810.417	2.05476		226.559	2.1598
811.972	2.03801		811.222	2.05476		226.73	2.1593
812.821	2.03801		812.07	2.05507		226.901	2.1588
813.67	2.0377		812.919	2.05507		227.093	2.1587
814.476	2.0377		813.767	2.05507		227.264	2.1581
815.325	2.0377		814.573	2.05507		227.435	2.1578
816.174	2.03801		815.421	2.05538		227.627	2.1572
817.024	2.03801		816.269	2.05507		227.798	2.1569
817.83	2.03832		817.075	2.05507		227.968	2.1563
818.679	2.03801		817.923	2.05507		228.161	2.1559
819.528	2.03801		818.772	2.05507		228.332	2.1558
820.377	2.03801		819.62	2.05507		228.502	2.1553
821.183	2.03832		820.426	2.05507		228.695	2.1549
822.032	2.03801		821.274	2.05507		228.865	2.1544
822.883	2.0377		822.123	2.05476		229.036	2.154
823.689	2.03801		822.971	2.05507		229.229	2.1535
824.538	2.0377		823.777	2.05476		229.399	2.1529
825.387	2.03801		824.625	2.05538		229.57	2.1527
826.236	2.03801		825.474	2.05476		229.763	2.1523
827.043	2.0377		826.28	2.05507		229.933	2.1518
827.892	2.03801		827.128	2.05445		230.104	2.1515
828.74	2.03801		827.976	2.05507		230.296	2.1511
829.589	2.03801		828.824	2.05445		230.467	2.1506
830.396	2.03801		829.63	2.05507		230.638	2.15
831.245	2.03801		830.478	2.05507		230.83	2.1497
832.094	2.03832		831.326	2.05507		231.001	2.1492
832.9	2.03832		832.175	2.05476		231.172	2.1488
833.749	2.03832		832.98	2.05476		231.364	2.1483
834.599	2.03801		833.829	2.05507		231.535	2.148
835.448	2.03801		834.677	2.05445		231.706	2.1476
836.254	2.03801		835.483	2.05476		231.898	2.1471
837.104	2.03801		836.331	2.05445		232.069	2.1466
837.952	2.03801		837.179	2.05476		232.24	2.1462
838.801	2.03801		838.028	2.05445		232.432	2.1457
839.608	2.03801		838.833	2.05476		232.603	2.1453
840.457	2.03801		839.681	2.05476		232.774	2.1448
841.306	2.03801		840.53	2.05476		232.966	2.1444
842.113	2.03801		841.378	2.05445		233.137	2.1442
842.962	2.03832		842.184	2.05445		233.308	2.1437
843.81	2.03832		843.032	2.05445		233.5	2.143
844.66	2.03801		843.881	2.05445		233.671	2.1427
845.467	2.03832		844.687	2.05415		233.842	2.1422
846.316	2.03832		845.535	2.05415		234.034	2.1419
847.165	2.03801		846.384	2.05415		234.205	2.1411
848.014	2.03801		847.232	2.05445		234.376	2.1408
848.82	2.03832		848.038	2.05415		234.568	2.1404
849.669	2.03832		848.886	2.05415		234.739	2.1399
850.519	2.03832		849.734	2.05415		234.91	2.1395
851.367	2.03801		850.582	2.05415		235.102	2.139
852.174	2.03832		851.388	2.05415		235.273	2.1386
853.023	2.03801		852.237	2.05415		235.444	2.1382
853.872	2.03801		853.085	2.05384		235.636	2.1378
854.678	2.03801		853.933	2.05384		235.807	2.1373
855.528	2.03832		854.739	2.05353		235.977	2.137
856.377	2.03862		855.587	2.05384		236.17	2.1366
857.225	2.03862		856.435	2.05384		236.341	2.136
858.032	2.03832		857.241	2.05384		236.511	2.1355
858.881	2.03832		858.089	2.05415		236.704	2.1352
859.73	2.03832		858.938	2.05384		236.875	2.1347
860.579	2.03832		859.786	2.05353		237.045	2.1343
861.386	2.03801		860.593	2.05353		237.238	2.1338
862.234	2.03801		861.441	2.05353		237.408	2.1335
863.083	2.03862		862.289	2.05353		237.579	2.1329
863.89	2.03862		863.137	2.05353		237.772	2.1323
864.739	2.03832		863.943	2.05322		237.942	2.1318
865.588	2.03832		864.791	2.05353		238.113	2.1317
866.437	2.03832		865.64	2.05353		238.305	2.1309
867.244	2.03801		866.445	2.05322		238.476	2.1305
868.093	2.03801		867.294	2.05291		238.647	2.1302
868.942	2.03832		868.142	2.05322		238.839	2.1297
869.791	2.03801		868.991	2.05291		239.01	2.1292
870.598	2.03801		869.797	2.05322		239.181	2.1286
871.446	2.03832		870.645	2.05291		239.373	2.128
872.296	2.03801		871.493	2.05322		239.544	2.1277
873.102	2.03832		872.341	2.05291		239.715	2.1273
873.951	2.03832		873.147	2.05291		239.907	2.1266
874.8	2.03801		873.995	2.05291		240.078	2.1262
875.649	2.0377		874.844	2.05291		240.249	2.1256
876.456	2.03801		875.649	2.05291		240.441	2.1251
877.305	2.03832		876.498	2.05291		240.612	2.1248
878.154	2.03801		877.347	2.05291		240.783	2.1244
879.003	2.03801		878.195	2.05291		240.975	2.1236
879.81	2.03832		879	2.05261		241.146	2.1233
880.658	2.03801		879.849	2.05261		241.317	2.1227
881.507	2.03801		880.697	2.0523		241.509	2.1221
882.356	2.03801		881.545	2.0523		241.68	2.1216
883.163	2.03832		882.351	2.05261		241.851	2.1215
884.012	2.03801		883.199	2.05199		242.043	2.1207
884.861	2.03801		884.048	2.05261		242.214	2.1202
885.668	2.03801		884.854	2.05199		242.385	2.1199
886.517	2.03832		885.702	2.05261		242.577	2.1193
887.366	2.03801		886.55	2.0523		242.748	2.1189
888.215	2.03801		887.398	2.0523		242.919	2.1183
889.021	2.03832		888.204	2.05199		243.111	2.1178
889.87	2.03801		889.052	2.05199		243.282	2.1173
890.719	2.03801		889.9	2.05199		243.453	2.1167
891.569	2.03801		890.749	2.05168		243.645	2.1163
892.375	2.03832		891.555	2.05168		243.816	2.1157
893.224	2.03801		892.405	2.05138		243.987	2.1151
894.073	2.03832		893.254	2.05138		244.179	2.1146
894.879	2.03832		894.061	2.05138		244.35	2.1141
895.728	2.03832		894.909	2.05138		244.52	2.1135
896.577	2.03862		895.758	2.05138		244.713	2.1129
897.426	2.03832		896.606	2.05138		244.884	2.1126
898.233	2.03832		897.412	2.05076		245.054	2.1118
899.082	2.03832		898.26	2.05107		245.247	2.1114
899.931	2.03832		899.108	2.05076		245.417	2.1108
900.78	2.03801		899.956	2.05076		245.588	2.1103
901.587	2.03801		900.762	2.05076		245.781	2.1097
902.435	2.03801		901.61	2.05076		245.951	2.1093
903.285	2.03801		902.459	2.05045		246.122	2.1088
904.134	2.0377		903.265	2.05076		246.314	2.1079
904.94	2.03801		904.113	2.05045		246.485	2.1076
905.789	2.0377		904.962	2.05045		246.656	2.1071
906.638	2.0377		905.81	2.05014		246.848	2.1064
907.445	2.03801		906.616	2.05045		247.019	2.1059
908.295	2.03832		907.465	2.05014		247.19	2.1053
909.143	2.03801		908.313	2.05014		247.382	2.1045
909.992	2.0377		909.161	2.05014		247.553	2.1042
910.799	2.0377		909.967	2.05014		247.724	2.1036
911.648	2.0377		910.816	2.05014		247.916	2.103
912.497	2.0377		911.664	2.04984		248.087	2.1025
913.346	2.03801		912.47	2.04953		248.258	2.1019
914.153	2.0377		913.318	2.04984		248.45	2.1012
915.002	2.0377		914.166	2.04953		248.621	2.1009
915.851	2.03801		915.015	2.04922		248.792	2.1003
916.657	2.03739		915.82	2.04922		248.984	2.0998
917.506	2.03739		916.669	2.04922		249.155	2.0993
918.356	2.03709		917.518	2.04922		249.326	2.0989
919.205	2.0377		918.367	2.04922		249.497	2.0981
920.011	2.0377		919.173	2.04891		249.689	2.0975
920.86	2.0377		920.021	2.04861		249.86	2.097
921.709	2.0377		920.869	2.04861		250.031	2.0964
922.558	2.03739		921.675	2.04922		250.223	2.0957
923.365	2.03739		922.524	2.04861		250.394	2.0954
924.213	2.03739		923.372	2.0483		250.565	2.0948
925.063	2.03739		924.22	2.0483		250.757	2.094
925.912	2.0377		925.026	2.04799		250.928	2.0935
926.719	2.03739		925.874	2.04799		251.099	2.0926
927.568	2.03709		926.723	2.04799		251.291	2.0922
928.417	2.03709		927.571	2.04799		251.462	2.0917
929.223	2.03709		928.377	2.04768		251.632	2.0911
930.072	2.03709		929.225	2.04768		251.825	2.0905
930.922	2.03709		930.074	2.04737		251.996	2.0897
931.771	2.03678		930.879	2.04768		252.166	2.0891
932.577	2.03678		931.726	2.04737		252.359	2.0885
933.426	2.03678		932.574	2.04676		252.529	2.088
934.275	2.03678		933.422	2.04707		252.7	2.0871
935.124	2.03678		934.228	2.04645		252.893	2.0867
935.931	2.03647		935.076	2.04676		253.063	2.0861
936.78	2.03616		935.924	2.04645		253.234	2.0853
937.629	2.03616		936.773	2.04645		253.426	2.0845
938.435	2.03616		937.579	2.04645		253.597	2.0839
939.284	2.03616		938.427	2.04614		253.768	2.0833
940.133	2.03616		939.275	2.04614		253.96	2.0826
940.982	2.03555		940.123	2.04614		254.131	2.0821
941.789	2.03555		940.929	2.04614		254.302	2.0812
942.638	2.03555		941.778	2.04614		254.494	2.0806
943.487	2.03524		942.626	2.04584		254.665	2.0798
944.336	2.03524		943.431	2.04553		254.836	2.0793
945.143	2.03493		944.28	2.04584		255.028	2.0784
945.992	2.03462		945.128	2.04553		255.199	2.078
946.841	2.03493		945.976	2.04522		255.37	2.0774
947.648	2.03462		946.782	2.04522		255.562	2.0764
948.497	2.03462		947.631	2.04491		255.733	2.0758
949.346	2.03493		948.479	2.04491		255.904	2.0752
950.195	2.03493		949.327	2.04491		256.096	2.0746
951.001	2.03462		950.133	2.0446		256.267	2.0742
951.851	2.03462		950.981	2.0443		256.438	2.0731
952.7	2.03493		951.829	2.0446		256.63	2.0728
953.549	2.03493		952.635	2.04399		256.801	2.0722
954.356	2.03432		953.483	2.0443		256.972	2.0716
955.205	2.03401		954.332	2.04368		257.164	2.0711
956.053	2.03401		955.18	2.04368		257.335	2.0706
956.903	2.03401		955.986	2.04337		257.506	2.0697
957.709	2.0337		956.834	2.04337		257.698	2.0694
958.559	2.03401		957.682	2.04337		257.869	2.069
959.408	2.03339		958.531	2.04307		258.04	2.0685
960.214	2.0337		959.336	2.04307		258.232	2.0681
961.063	2.03339		960.185	2.04276		258.403	2.0677
961.912	2.03339		961.033	2.04245		258.574	2.0674
962.761	2.03339		961.839	2.04214		258.766	2.067
963.568	2.03308		962.687	2.04183		258.937	2.0667
964.417	2.03308		963.535	2.04153		259.108	2.0661
965.266	2.03247		964.383	2.04183		259.3	2.0659
966.115	2.03247		965.189	2.04153		259.471	2.0656
966.922	2.03216		966.037	2.04122		259.641	2.0655
967.771	2.03278		966.885	2.04091		259.834	2.0652
968.62	2.03185		967.734	2.04029		260.005	2.065
969.427	2.03185		968.539	2.04029		260.175	2.0647
970.276	2.03185		969.388	2.04029		260.368	2.0644
971.125	2.03124		970.236	2.03999		260.538	2.0642
971.974	2.03093		971.085	2.03937		260.709	2.0639
972.781	2.03124		971.89	2.03906		260.902	2.0638
973.63	2.03062		972.739	2.03906		261.072	2.0636
974.479	2.03062		973.587	2.03876		261.243	2.0633
975.328	2.03001		974.393	2.03845		261.435	2.0633
976.135	2.03031		975.241	2.03814		261.606	2.0629
976.984	2.03001		976.089	2.03814		261.777	2.0627
977.833	2.02939		976.938	2.03783		261.969	2.0626
978.64	2.0297		977.744	2.03783		262.14	2.0626
979.489	2.02908		978.592	2.03722		262.311	2.0624
980.339	2.02878		979.44	2.03691		262.503	2.0621
981.188	2.02878		980.289	2.03629		262.674	2.0621
981.995	2.02847		981.094	2.0366		262.845	2.0621
982.844	2.02816		981.943	2.03599		263.037	2.062
983.693	2.02755		982.791	2.03599		263.208	2.0621
984.542	2.02755		983.597	2.03568		263.379	2.0618
985.348	2.02724		984.445	2.03537		263.571	2.062
986.198	2.02693		985.293	2.03475		263.742	2.0618
987.047	2.02662		986.142	2.03506		263.913	2.0618
987.896	2.02631		986.948	2.03475		264.105	2.062
988.702	2.02662		987.796	2.03414		264.276	2.0618
989.551	2.0257		988.644	2.03414		264.447	2.0618
990.4	2.02539		989.492	2.03352		264.639	2.0618
991.207	2.02508		990.298	2.03322		264.81	2.062
992.056	2.02447		991.147	2.03322		264.981	2.0621
992.905	2.02416		991.995	2.0326		265.173	2.0623
993.754	2.02354		992.801	2.03229		265.344	2.0621
994.561	2.02324		993.649	2.03198		265.515	2.0621
995.41	2.02293		994.498	2.03168		265.707	2.0624
996.259	2.02231		995.346	2.03137		265.878	2.0624
997.108	2.02201		996.152	2.03106		266.049	2.0626
997.915	2.0217		997	2.03045		266.241	2.0627
998.764	2.02108		997.848	2.03014		266.412	2.063
999.613	2.02077		998.696	2.02952		266.583	2.063
1000.42	2.01985		999.502	2.02952		266.775	2.0632
1001.27	2.01954		1000.35	2.02891		266.946	2.0633
1002.12	2.01862		1001.2	2.02829		267.117	2.0633
1002.97	2.0177		1002	2.02798		267.309	2.0635
1003.77	2.01739		1002.85	2.02737		267.48	2.0636
1004.62	2.01677		1003.7	2.02675		267.65	2.0639
1005.47	2.01616		1004.55	2.02644		267.843	2.0641
1006.32	2.01524		1005.36	2.02583		268.014	2.0642
1007.13	2.01462		1006.2	2.02552		268.184	2.0642
1007.98	2.0137		1007.05	2.0249		268.377	2.0644
1008.83	2.01277		1007.9	2.02429		268.547	2.0647
1009.68	2.01216		1008.71	2.02337		268.718	2.0647
1010.48	2.01093		1009.55	2.02275		268.911	2.0649
1011.33	2.0097		1010.4	2.02244		269.081	2.065
1012.18	2.00877		1011.21	2.02152		269.252	2.0652
1012.99	2.00754		1012.06	2.0209		269.444	2.0652
1013.84	2.00631		1012.91	2.02029		269.615	2.0656
1014.69	2.00539		1013.75	2.01936		269.786	2.0656
1015.53	2.00385		1014.56	2.01875		269.978	2.0658
1016.34	2.00231		1015.41	2.01783		270.149	2.0658
1017.19	2.00046		1016.26	2.01659		270.32	2.0659
1018.04	1.99892		1017.1	2.01598		270.512	2.0661
1018.89	1.99708		1017.91	2.01475		270.683	2.0659
1019.7	1.99523		1018.76	2.01382		270.854	2.0662
1020.54	1.99308		1019.61	2.01259		271.046	2.0664
1021.39	1.99031		1020.46	2.01136		271.217	2.0665
1022.2	1.98785		1021.26	2.01013		271.388	2.0667
1023.05	1.98477		1022.11	2.00859		271.58	2.0668
1023.9	1.98169		1022.96	2.00705		271.751	2.0668
1024.75	1.97677		1023.76	2.00551		271.922	2.0668
1025.55	1.97215		1024.61	2.00367		272.114	2.067
1026.28	1.96692		1025.46	2.00182		272.285	2.0671
1026.83	1.96169		1026.31	1.99905		272.456	2.0671
1027.34	1.95584		1027.11	1.99659		272.648	2.0673
1027.76	1.95061		1027.96	1.99382		272.819	2.0671
1028.1	1.94538		1028.81	1.99074		272.99	2.0673
1028.44	1.93984		1029.66	1.98735		273.182	2.0673
1028.74	1.93461		1030.46	1.98397		273.353	2.0676
1029.04	1.92907		1031.31	1.97966		273.524	2.0676
1029.33	1.92322		1032.16	1.97535		273.716	2.0676
1029.63	1.91768		1032.97	1.97073		273.887	2.0677
1029.93	1.91152		1033.82	1.96519		274.058	2.0676
1030.18	1.90629		1034.58	1.95996		274.25	2.0679
1030.44	1.90106		1035.3	1.95473		274.421	2.0677
1030.69	1.89583		1035.98	1.94919		274.592	2.0679
1030.95	1.89029		1036.66	1.94365		274.784	2.0681
1031.2	1.88475		1037.25	1.93841		274.955	2.0681
1031.5	1.8789		1037.8	1.93318		275.126	2.0681
1031.79	1.87306		1038.35	1.92795		275.318	2.0681
1032.09	1.86752		1038.95	1.92241		275.489	2.0682
1032.43	1.86198		1039.5	1.91687		275.659	2.0682
1032.77	1.85644		1040.01	1.91163		275.852	2.0684
1033.15	1.85121		1040.52	1.9064		276.023	2.0682
1033.58	1.84567		1040.98	1.90117		276.193	2.0682
1034	1.84043		1041.49	1.89594		276.386	2.0682
1034.47	1.8352		1042	1.8907		276.556	2.0685
1035.06	1.82997		1042.51	1.88516		276.727	2.0685
1035.66	1.82474		1043.02	1.87993		276.92	2.0685
1036.42	1.8192		1043.57	1.8747		277.09	2.0684
1037.23	1.81428		1044.08	1.86947		277.261	2.0685
1038.08	1.80935		1044.67	1.86393		277.454	2.0685
1038.93	1.80535		1045.27	1.85869		277.624	2.0685
1039.73	1.80197		1045.99	1.85346		277.795	2.0687
1040.58	1.79889		1046.71	1.84823		277.987	2.0688
1041.43	1.79612		1047.52	1.84269		278.158	2.0687
1042.28	1.79366		1048.32	1.83838		278.329	2.0687
1043.09	1.7915		1049.17	1.83345		278.521	2.0685
1043.94	1.78966		1050.02	1.82976		278.692	2.0688
1044.79	1.7875		1050.82	1.82668		278.863	2.069
1045.64	1.78566		1051.67	1.8233		279.055	2.0687
1046.44	1.78442		1052.52	1.82053		279.226	2.0688
1047.29	1.78258		1053.37	1.81806		279.397	2.0688
1048.14	1.78073		1054.18	1.8156		279.589	2.0688
1048.95	1.7795		1055.02	1.81375		279.76	2.0688
1049.8	1.77827		1055.87	1.81098		279.931	2.069
1050.65	1.77704		1056.68	1.80945		280.123	2.0688
1051.49	1.77519		1057.53	1.80729		280.294	2.069
1052.3	1.77396		1058.37	1.80575		280.465	2.069
1053.15	1.77304		1059.22	1.80391		280.657	2.069
1054	1.7715		1060.03	1.80206		280.828	2.069
1054.85	1.77027		1060.88	1.80021		280.999	2.069
1055.65	1.76934		1061.73	1.79836		281.191	2.0691
1056.5	1.76811		1062.57	1.79744		281.362	2.069
1057.35	1.76688		1063.38	1.7959		281.533	2.069
1058.2	1.76565		1064.23	1.79467		281.725	2.0691
1059.01	1.76442		1065.08	1.79313		281.896	2.0693
1059.86	1.7635		1065.92	1.79159		282.067	2.0691
1060.71	1.76227		1066.73	1.79005		282.259	2.0694
1061.51	1.76073		1067.58	1.78882		282.43	2.069
1062.36	1.7595		1068.43	1.78759		282.601	2.0691
1063.21	1.75888		1069.23	1.78605		282.793	2.0693
1064.06	1.75704		1070.08	1.78482		282.964	2.0691
1064.87	1.75611		1070.93	1.78298		283.135	2.0691
1065.72	1.75488		1071.78	1.78174		283.327	2.0693
1066.57	1.75365		1072.58	1.78051		283.498	2.0693
1067.42	1.75303		1073.43	1.77897		283.668	2.0693
1068.22	1.7515		1074.28	1.77774		283.861	2.0693
1069.07	1.75057		1075.13	1.7762		284.032	2.0693
1069.92	1.74965		1075.94	1.77497		284.202	2.0693
1070.73	1.74842		1076.78	1.77374		284.395	2.0696
1071.58	1.74688		1077.63	1.77251		284.566	2.0696
1072.43	1.74596		1078.44	1.77066		284.736	2.0694
1073.28	1.74473		1079.29	1.76974		284.929	2.0694
1074.08	1.74411		1080.13	1.7682		285.099	2.0694
1074.93	1.74226		1080.98	1.76666		285.27	2.0694
1075.78	1.74134		1081.79	1.76543		285.463	2.0696
1076.63	1.74042		1082.64	1.7642		285.633	2.0694
1077.44	1.73919		1083.49	1.76266		285.804	2.0697
1078.29	1.73826		1084.33	1.76143		285.996	2.0696
1079.14	1.73703		1085.14	1.75989		286.167	2.0694
1079.94	1.73611		1085.99	1.75866		286.338	2.0696
1080.79	1.73488		1086.84	1.75712		286.53	2.0696
1081.64	1.73365		1087.64	1.75558		286.701	2.0696
1082.49	1.73211		1088.49	1.75435		286.872	2.0696
1083.3	1.73118		1089.34	1.7522		287.064	2.0697
1084.15	1.73057		1090.19	1.75066		287.235	2.0696
1084.99	1.72903		1090.99	1.74973		287.406	2.0696
1085.84	1.7278		1091.84	1.7485		287.598	2.0696
1086.65	1.72657		1092.69	1.74696		287.769	2.0696
1087.5	1.72564		1093.54	1.74573		287.94	2.0697
1088.35	1.72411		1094.34	1.74419		288.132	2.0697
1089.16	1.72288		1095.19	1.74265		288.303	2.0696
1090	1.72164		1096.04	1.74111		288.474	2.0697
1090.85	1.72103		1096.85	1.73988		288.666	2.0696
1091.7	1.71918		1097.7	1.73834		288.837	2.0697
1092.51	1.71795		1098.54	1.7365		289.008	2.0697
1093.36	1.71672		1099.39	1.73527		289.2	2.0697
1094.21	1.7158		1100.2	1.73373		289.371	2.0697
1095.06	1.71395		1101.05	1.73188		289.542	2.0697
1095.86	1.71303		1101.89	1.73065		289.734	2.0699
1096.71	1.71149		1102.74	1.7288		289.905	2.0697
1097.56	1.70995		1103.55	1.72757		290.076	2.0697
1098.41	1.70903		1104.4	1.72603		290.268	2.0697
1099.22	1.70749		1105.25	1.72388		290.439	2.0696
1100.07	1.70626		1106.05	1.72265		290.61	2.0699
1100.92	1.70503		1106.9	1.72111		290.802	2.0696
1101.72	1.70349		1107.75	1.71957		290.973	2.0699
1102.57	1.70195		1108.6	1.71772		291.144	2.0699
1103.42	1.70103		1109.4	1.71618		291.336	2.0697
1104.02	1.69979		1110.25	1.71464		291.507	2.0697
0	1.80412		1111.1	1.7128		291.678	2.0699
0	1.81089		1111.95	1.71126		291.87	2.0699
0	1.81735		1112.75	1.70941		292.041	2.0699
0	1.82289		1113.6	1.70726		292.211	2.0699
0	1.82843		1114.45	1.70572		292.404	2.0699
0	1.83766		1115.3	1.70387		292.575	2.07
0	1.84659		1116.1	1.70202		292.745	2.0699
0	1.85398		1116.95	1.70018		292.938	2.0697
0	1.86105		1116.99	1.69987		293.108	2.0697
0	1.86752		0	1.78328		293.279	2.0699
0	1.87336		0	1.79036		293.472	2.0699
0	1.87921		0	1.79683		293.642	2.0697
0	1.8869		0	1.80267		293.813	2.0697
0	1.89214		0	1.80791		294.005	2.0697
0	1.89921		0	1.81314		294.176	2.0696
0	1.90568		0	1.82237		294.347	2.0699
0	1.91152		0	1.83007		294.539	2.0697
0	1.91737		0	1.83746		294.71	2.0696
0	1.92322		0	1.84392		294.881	2.0696
0	1.92845		0	1.85008		295.073	2.0696
0	1.93399		0	1.85592		295.244	2.0696
0	1.94014		0	1.86146		295.415	2.0694
0	1.94692		0	1.86885		295.607	2.0694
0	1.95276		0	1.87562		295.778	2.0696
0	1.9583		0	1.88209		295.949	2.0696
0	1.96384		0	1.88824		296.141	2.0697
0	1.96938		0	1.8944		296.312	2.0696
0	1.97461		0	1.90117		296.483	2.0696
0	1.98108		0	1.90763		296.675	2.0696
0	1.98661		0	1.9141		296.846	2.0694
0	1.99246		0	1.91995		297.017	2.0696
0	1.99769		0	1.92549		297.209	2.0694
0	2.00323		0	1.93072		297.38	2.0696
0	2.00939		0	1.93595		297.551	2.0694
0	2.01493		0	1.9418		297.743	2.0694
0	2.02047		0	1.94703		297.914	2.0694
0	2.02601		0	1.95257		298.085	2.0694
0	2.03124		0	1.9578		298.277	2.0696
0	2.03678		0	1.96304		298.448	2.0694
0	2.04201		0	1.96889		298.619	2.0694
0	2.04786		0	1.97443		298.811	2.0694
0	2.0534		0	1.97966		298.982	2.0694
0	2.05894		0	1.98489		299.153	2.0696
0	2.06447		0	1.99074		299.345	2.0694
0	2.06971		0	1.99659		299.516	2.0694
0	2.07494		0	2.00182		299.687	2.0694
0	2.08017		0	2.00736		299.879	2.0694
0	2.08509		0	2.0129		300.05	2.0693
0	2.0894		0	2.01875		300.22	2.0694
0	2.0931		0	2.02398		300.413	2.0693
0	2.09587		0	2.02921		300.584	2.0693
0	2.09833		0	2.03506		300.754	2.0693
0	2.10079		0	2.04029		300.947	2.0694
0	2.10294		0	2.04584		301.117	2.0693
0	2.10448		0	2.05107		301.288	2.0693
0	2.10571		0	2.05661		301.481	2.0693
0	2.10602		0	2.06215		301.651	2.0693
4.63158e-08	2.18419		0	2.06738		301.822	2.0694
0.04222	2.19588		0	2.07261		302.014	2.0694
0.08487	2.20635		0	2.07785		302.185	2.0694
0.12709	2.21527		0	2.08216		302.356	2.0693
0.16974	2.22296		0	2.08616		302.548	2.0693
0.21196	2.22974		0	2.08985		302.719	2.0694
0.25462	2.2362		0	2.09293		302.89	2.0693
0.29684	2.24143		0	2.0957		303.082	2.0693
0.38171	2.25128		0	2.09693		303.253	2.0693
0.46658	2.25897		2.51857e-08	2.1511		303.424	2.0693
0.55145	2.26543		0.0422	2.16495		303.616	2.0693
0.63633	2.27128		0.08483	2.17665		303.787	2.0693
0.76429	2.27805		0.12703	2.18619		303.958	2.0691
0.89137	2.28328		0.16966	2.1945		304.15	2.0691
1.0611	2.28975		0.21187	2.20189		304.321	2.0693
1.27347	2.29621		0.2545	2.20866		304.492	2.0691
1.52808	2.30175		0.29669	2.21482		304.684	2.0691
1.82487	2.30729		0.33933	2.22005		304.855	2.0691
2.207	2.31252		0.42415	2.22928		305.026	2.069
2.67351	2.31775		0.50876	2.23698		305.218	2.0691
3.47992	2.32298		0.59358	2.24344		305.389	2.0691
4.28631	2.32606		0.6784	2.2496		305.56	2.0691
5.13561	2.32698		0.76323	2.25483		305.752	2.0691
5.98429	2.32637		0.8907	2.2616		305.923	2.0691
6.79071	2.32421		1.01771	2.26714		306.094	2.069
7.63933	2.32114		1.14518	2.27238		306.286	2.0691
8.48792	2.31744		1.31485	2.27792		306.457	2.069
9.33652	2.31252		1.48448	2.28315		306.628	2.069
10.1429	2.3079		1.69635	2.289		306.82	2.0691
10.9913	2.30267		1.95126	2.29423		306.991	2.0691
11.7979	2.29806		2.24836	2.29946		307.162	2.0691
12.6465	2.29436		2.62985	2.305		307.354	2.0688
13.4956	2.29067		3.18144	2.31023		307.525	2.0688
14.302	2.28759		3.98706	2.31454		307.696	2.0691
15.1506	2.28451		4.83529	2.31516		307.888	2.0688
15.9992	2.28205		5.68397	2.31239		308.059	2.069
16.8479	2.28021		6.4896	2.30716		308.229	2.0688
17.6541	2.27805		7.12599	2.30162		308.422	2.0688
18.5025	2.27651		7.67714	2.29608		308.593	2.0688
19.3513	2.27559		8.18609	2.29084		308.763	2.0688
20.1999	2.27374		8.69505	2.2853		308.956	2.0688
21.0063	2.27282		9.20422	2.28007		309.126	2.0688
21.8554	2.27159		9.71449	2.27484		309.297	2.0687
22.7039	2.27067		10.2243	2.2696		309.49	2.0688
23.5099	2.26974		10.8603	2.26437		309.66	2.0688
24.3586	2.26913		11.4965	2.25914		309.831	2.0687
25.2072	2.26851		12.2599	2.25391		310.023	2.0687
26.0557	2.2682		13.066	2.24898		310.194	2.0687
26.8621	2.26728		13.914	2.24498		310.365	2.0687
27.7111	2.26728		14.7622	2.24129		310.557	2.0687
28.5598	2.26636		15.5685	2.23883		310.728	2.0687
29.4084	2.26605		16.4168	2.23605		310.899	2.0685
30.2147	2.26574		17.2648	2.2339		311.091	2.0687
31.0634	2.26574		18.1131	2.23205		311.262	2.0685
31.912	2.26513		18.92	2.23051		311.433	2.0687
32.7184	2.26513		19.7682	2.22898		311.625	2.0685
33.567	2.26451		20.6165	2.22774		311.796	2.0687
34.4156	2.26451		21.4649	2.22651		311.967	2.0685
35.2642	2.2642		22.2705	2.2259		312.159	2.0687
36.0706	2.2639		23.1188	2.22467		312.33	2.0685
36.9196	2.2639		23.9672	2.22405		312.501	2.0685
37.7682	2.26359		24.7731	2.22344		312.693	2.0685
38.6172	2.26359		25.6213	2.22282		312.864	2.0684
39.4236	2.26359		26.4695	2.2222		313.035	2.0685
40.272	2.26328		27.3182	2.22159		313.227	2.0685
41.1206	2.26359		28.1238	2.22128		313.398	2.0685
41.9692	2.26328		28.972	2.22066		313.569	2.0684
42.7756	2.26328		29.8205	2.22036		313.761	2.0685
43.6242	2.26328		30.6687	2.22005		313.932	2.0684
44.4728	2.26328		31.4744	2.22005		314.103	2.0684
45.2792	2.26297		32.3226	2.21943		314.295	2.0685
46.1277	2.26297		33.1709	2.21943		314.466	2.0685
46.9767	2.26297		33.9767	2.21851		314.637	2.0684
47.8254	2.26297		34.8252	2.21882		314.829	2.0684
48.6317	2.26297		35.6738	2.21851		315	2.0685
49.4803	2.26297		36.5225	2.21851		315.171	2.0684
50.3289	2.26297		37.3281	2.2182		315.363	2.0684
51.1775	2.26266		38.1763	2.2182		315.534	2.0684
51.9836	2.26266		39.0246	2.21789		315.705	2.0682
52.8322	2.26266		39.8732	2.21759		315.897	2.0682
53.681	2.26266		40.679	2.21759		316.068	2.0682
54.4869	2.26266		41.5272	2.21728		316.238	2.0682
55.3359	2.26266		42.3755	2.21728		316.431	2.0682
56.1845	2.26266		43.2237	2.21728		316.602	2.0685
57.033	2.26236		44.0302	2.21728		316.772	2.0682
57.8394	2.26236		44.8782	2.21697		316.965	2.0682
58.6884	2.26266		45.7264	2.21697		317.135	2.0684
59.5379	2.26236		46.5327	2.21697		317.306	2.0682
60.3869	2.26266		47.3812	2.21697		317.499	2.0682
61.1935	2.26266		48.2298	2.21697		317.669	2.0682
62.0421	2.26266		49.0779	2.21666		317.84	2.0682
62.8907	2.26266		49.8839	2.21666		318.032	2.0682
63.6977	2.26266		50.7322	2.21697		318.203	2.0682
64.5463	2.26236		51.5809	2.21666		318.374	2.0682
65.3953	2.26297		52.4295	2.21666		318.566	2.0682
66.2439	2.26266		53.2352	2.21697		318.737	2.0682
67.0499	2.26266		54.0838	2.21666		318.908	2.0684
67.8984	2.26297		54.9318	2.21636		319.1	2.0682
68.747	2.26297		55.7379	2.21666		319.271	2.0681
69.5956	2.26297		56.5862	2.21636		319.442	2.0682
70.4019	2.26266		57.4348	2.21636		319.634	2.0681
71.2505	2.26266		58.2831	2.21636		319.805	2.0682
72.0991	2.26297		59.0889	2.21666		319.976	2.0681
72.9481	2.26266		59.9371	2.21666		320.168	2.0681
73.7541	2.26297		60.7858	2.21666		320.339	2.0682
74.6027	2.26328		61.6341	2.21666		320.51	2.0682
75.4513	2.26328		62.4401	2.21666		320.702	2.0679
76.2576	2.26328		63.2884	2.21666		320.873	2.0682
77.1062	2.26297		64.1366	2.21636		321.044	2.0681
77.9548	2.26328		64.9427	2.21636		321.236	2.0681
78.8033	2.26328		65.7909	2.21636		321.407	2.0681
79.6097	2.26328		66.6391	2.21666		321.578	2.0681
80.4587	2.26328		67.4872	2.21666		321.77	2.0679
81.3073	2.26328		68.2933	2.21697		321.941	2.0681
82.1559	2.26328		69.1422	2.21666		322.112	2.0679
82.9627	2.26359		69.9904	2.21636		322.304	2.0681
83.8115	2.26359		70.8385	2.21666		322.475	2.0681
84.6601	2.26359		71.6445	2.21666		322.646	2.0681
85.4664	2.26328		72.4926	2.21666		322.838	2.0679
86.3148	2.26359		73.3411	2.21666		323.009	2.0677
87.1636	2.26359		74.1467	2.21697		323.18	2.0681
88.0122	2.26359		74.9954	2.21697		323.372	2.0679
88.819	2.2639		75.8436	2.21697		323.543	2.0681
89.6676	2.26359		76.6919	2.21697		323.714	2.0679
90.5162	2.26359		77.4979	2.21666		323.906	2.0679
91.3648	2.2639		78.3464	2.21697		324.077	2.0679
92.1707	2.2642		79.1947	2.21728		324.247	2.0679
93.0193	2.2642		80.0431	2.21697		324.44	2.0679
93.8679	2.2642		80.8488	2.21697		324.611	2.0677
94.6742	2.2639		81.6975	2.21728		324.781	2.0677
95.5228	2.26451		82.5457	2.21697		324.974	2.0679
96.3716	2.26451		83.3942	2.21728		325.144	2.0679
97.2206	2.26451		84.1998	2.21697		325.315	2.0677
98.0268	2.26482		85.0481	2.21728		325.508	2.0677
98.8753	2.26482		85.8972	2.21728		325.678	2.0679
99.7239	2.26451		86.7028	2.21697		325.849	2.0677
100.572	2.26482		87.5513	2.21728		326.041	2.0677
101.379	2.26513		88.3995	2.21728		326.212	2.0677
102.228	2.26482		89.2478	2.21728		326.383	2.0677
103.076	2.26513		90.0536	2.21759		326.575	2.0677
103.925	2.26513		90.9023	2.21759		326.746	2.0676
104.731	2.26543		91.7505	2.21759		326.917	2.0676
105.58	2.26543		92.599	2.21759		327.109	2.0676
106.428	2.26574		93.4054	2.21759		327.28	2.0676
107.235	2.26543		94.2541	2.21789		327.451	2.0674
108.083	2.26574		95.1024	2.21789		327.643	2.0676
108.932	2.26574		95.9082	2.21728		327.814	2.0676
109.78	2.26574		96.7564	2.21789		327.985	2.0676
110.586	2.26574		97.6047	2.21789		328.177	2.0676
111.435	2.26574		98.4533	2.2182		328.348	2.0676
112.284	2.26605		99.2598	2.2182		328.519	2.0676
113.132	2.26574		100.108	2.2182		328.711	2.0673
113.938	2.26574		100.956	2.2182		328.882	2.0676
114.787	2.26636		101.804	2.2182		329.053	2.0673
115.636	2.26636		102.611	2.2182		329.245	2.0674
116.442	2.26636		103.46	2.21851		329.416	2.0673
117.291	2.26636		104.308	2.21851		329.587	2.0673
118.14	2.26636		105.114	2.2182		329.779	2.0673
118.989	2.26636		105.962	2.21851		329.95	2.0671
119.794	2.26697		106.81	2.2182		330.121	2.0671
120.643	2.26697		107.658	2.21851		330.313	2.0673
121.492	2.26666		108.464	2.21882		330.484	2.0671
122.341	2.26697		109.312	2.21882		330.655	2.0671
123.147	2.26697		110.16	2.21882		330.847	2.067
123.996	2.26728		111.01	2.21882		331.018	2.0671
124.845	2.26728		111.815	2.21913		331.189	2.0671
125.693	2.26728		112.663	2.21882		331.381	2.067
126.499	2.26728		113.512	2.21882		331.552	2.067
127.348	2.26759		114.318	2.21882		331.723	2.067
128.197	2.26759		115.166	2.21882		331.915	2.0668
129.003	2.26759		116.014	2.21882		332.086	2.0668
129.851	2.26759		116.863	2.21913		332.256	2.0667
130.701	2.26759		117.669	2.21913		332.449	2.0668
131.549	2.26759		118.517	2.21913		332.62	2.0668
132.356	2.2679		119.365	2.21943		332.79	2.0667
133.204	2.26759		120.214	2.21943		332.983	2.0668
134.053	2.2679		121.02	2.21943		333.154	2.0667
134.901	2.2679		121.868	2.21913		333.324	2.0668
135.707	2.2679		122.716	2.21943		333.517	2.0667
136.556	2.2679		123.523	2.22005		333.687	2.0667
137.404	2.2682		124.372	2.21974		333.858	2.0667
138.211	2.2682		125.221	2.21974		334.051	2.0667
139.06	2.26851		126.069	2.21974		334.221	2.0667
139.908	2.26851		126.875	2.22005		334.392	2.0667
140.757	2.26851		127.723	2.21974		334.584	2.0667
141.563	2.26851		128.572	2.22005		334.755	2.0665
142.412	2.2682		129.42	2.22005		334.926	2.0665
143.26	2.26882		130.226	2.22036		335.118	2.0665
144.109	2.26851		131.074	2.22066		335.289	2.0662
144.915	2.26882		131.923	2.22005		335.46	2.0664
145.764	2.26913		132.729	2.22036		335.652	2.0664
146.612	2.26882		133.577	2.22036		335.823	2.0662
147.461	2.26913		134.426	2.22036		335.994	2.0664
148.268	2.26913		135.274	2.22036		336.186	2.0662
149.116	2.26943		136.08	2.22066		336.357	2.0662
149.965	2.26943		136.929	2.22066		336.528	2.0662
150.771	2.26943		137.777	2.22036		336.72	2.0659
151.619	2.26943		138.625	2.22097		336.891	2.0662
152.468	2.26943		139.431	2.22097		337.062	2.0661
153.317	2.26943		140.28	2.22066		337.254	2.0662
154.123	2.26943		141.128	2.22097		337.425	2.0662
154.971	2.26974		141.934	2.22097		337.596	2.0661
155.82	2.26974		142.782	2.22128		337.788	2.0661
156.669	2.26943		143.63	2.22128		337.959	2.0662
157.475	2.26974		144.479	2.22097		338.13	2.0661
158.324	2.26974		145.285	2.22128		338.322	2.0661
159.173	2.27005		146.133	2.22159		338.493	2.0661
159.979	2.27036		146.982	2.22159		338.664	2.0659
160.827	2.27036		147.83	2.22159		338.856	2.0661
161.676	2.27036		148.636	2.22128		339.027	2.0661
162.524	2.27005		149.484	2.22159		339.198	2.0661
163.331	2.27036		150.333	2.2219		339.39	2.0661
164.18	2.27067		151.181	2.2219		339.561	2.0661
165.028	2.27067		151.987	2.2219		339.732	2.0661
165.877	2.27067		152.836	2.2219		339.924	2.0659
166.683	2.27067		153.685	2.2219		340.095	2.0659
167.532	2.27067		154.491	2.2222		340.266	2.0659
168.38	2.27097		155.339	2.2219		340.458	2.0658
169.229	2.27097		156.188	2.2222		340.629	2.0659
170.035	2.27128		157.036	2.2222		340.799	2.0659
170.884	2.27097		157.842	2.22251		340.992	2.0658
171.732	2.27097		158.69	2.22251		341.163	2.0658
172.539	2.27097		159.538	2.22251		341.333	2.0659
173.387	2.27128		160.386	2.22251		341.526	2.0658
174.236	2.27128		161.193	2.22251		341.696	2.0658
175.085	2.27159		162.041	2.22282		341.867	2.0658
175.891	2.27159		162.89	2.22282		342.06	2.0658
176.739	2.27159		163.695	2.22282		342.23	2.0658
177.588	2.2719		164.544	2.22282		342.401	2.0658
178.437	2.27159		165.392	2.22313		342.593	2.0656
179.243	2.2719		166.241	2.22313		342.764	2.0656
180.091	2.2719		167.046	2.22313		342.935	2.0658
180.94	2.2719		167.894	2.22313		343.127	2.0658
181.747	2.2722		168.743	2.22344		343.298	2.0656
182.595	2.2722		169.592	2.22313		343.469	2.0656
183.444	2.2722		170.398	2.22344		343.64	2.0656
184.292	2.2722		171.246	2.22344		343.832	2.0656
185.098	2.2722		172.095	2.22313		344.003	2.0656
185.947	2.2722		172.9	2.22344		344.174	2.0656
186.796	2.27251		173.748	2.22313		344.366	2.0655
187.644	2.2722		174.597	2.22374		344.537	2.0656
188.45	2.27251		175.445	2.22374		344.708	2.0656
[truncated: 10,861 more rows]

[truncated: 4 more sheets: Figure 2c, Figure 2d, Figure 2e, Figure 2f]
